# Supplementary material for: The tumor microenvironment of non–small cell lung cancer impairs immune cell function in people with HIV
Source: J Clin Invest. 2025 Jun 3;135(14):e177310. doi: 10.1172/JCI177310 (PMC12259253; doi:10.1172/JCI177310)
Supplement: Supporting data values [file jci-135-177310-s231.xlsx]

## Sheet: Figure 2A
Mean number of CK+ tumor cells, CD8+, CD4+ tumor-infiltrating lymphocytes (TIL) and CD68+ tumor associated macrophages (TAM)
HIV-Negative				HIV-Positive
CK+	CD8+	CD4+	CD68+	CK+	CD8+	CD4+	CD68+
468	174	357	82	19	274	23	518
1042	204	104	276	1019	2	5	5
1812	4	3	22	527	5	19	29
3164	3	17	27	693	419	1	429
720	3	12	399	13	1	28	1
3024	6	1	1	760	24	11	44
430	24	83	259	1864	28	6	28
1797	71	81	157	1993	9	4	6
1609	111	118	11	2162	2	64	5
1444	335	324	210	1445	1111	356	1
913	5	17	11	2401	371	35	217
1188	19	8	80	583	97	398	544
2669	108	112	66	346	513	1	31
1226	366	377	234	2514	17	14	127
1222	21	36	1	1364	24	101	3
829	50	2	108	2327	264	18	37
4422	84	56	1	369	65	8	230
949	2	300	94	2108	5	1	35
3162	44	50	41	4	2	4	14
962	39	167	24	1295			11
455	36	1	26	2345
1604	50	146	224	206
944	9	130	31	2657
3284	8	54	25	641
931	8	1	3
1390	212	33	8
2034	76	33	44
1285	59	29	53
797	25	108	77
1987	4	45	118
2091		201	1
878		29	58
1559			82
1291			4
1747			27
1980
1694
447

## Sheet: Figure 2B
Ratio of CD4+/CD8+ cells
HIV-	HIV+
2.05172	0.083942
0.509804	2.5
0.75	3.8
5.66667	0.002387
4	28
0.166667	0.458333
3.45833	0.214286
1.14085	0.444444
1.06306	32
0.967164	0.320432
3.4	0.09434
0.421053	4.10309
1.03704	0.001949
1.03005	0.823529
1.71429	4.20833
0.04	0.068182
0.666667	0.123077
150	0.2
1.13636	2
4.28205
0.027778
2.92
14.4444
6.75
0.125
0.15566
0.434211
0.491525
4.32
11.25

## Sheet: Figure 3A, B, Suppl S2
	H-TBET	H-CD45RO	H-CD25	H-PD1	H-LAG3	H-TIM3	H-FOXP3	H-KI67	H-GRZB	NH-TBET	NH-CD45RO	NH-CD25	NH-PD1	NH-LAG3	NH-TIM3	NH-FOXP3	NH-KI67	NH-GRZB
Number of values	3181	3181	3181	3181	3181	3181	3181	3181	3181	2160	2160	2160	2160	2160	2160	2160	2160	2160
Minimum	0.05263	0.04274	0	0	0	0.125	0	0	0	0	0	0.03521	0	0	0.1321	0	0	0
Maximum	2.806	7.933	1.889	2.059	1.259	3.345	3.563	44.64	67.47	1.267	6.299	1.543	1	2.927	6.378	1.632	23.37	33.54
Range	2.753	7.891	1.889	2.059	1.259	3.22	3.563	44.64	67.47	1.267	6.299	1.507	1	2.927	6.246	1.632	23.37	33.54
Mean	0.4121	0.7739	0.4158	0.2656	0.1972	1.118	0.1542	1.615	0.5517	0.3569	0.5427	0.3196	0.1781	0.1413	1.042	0.1283	0.5257	0.4168
Std. Deviation	0.1861	0.5021	0.2049	0.1805	0.1141	0.4808	0.1507	3.573	1.969	0.1498	0.419	0.1586	0.1077	0.09505	0.5393	0.1044	1.563	1.301
Std. Error of Mean	0.0033	0.008903	0.003632	0.0032	0.002023	0.008524	0.002671	0.06335	0.03492	0.003223	0.009015	0.003412	0.002316	0.002045	0.0116	0.002246	0.03362	0.028
	H-TBET	H-CD45RO	H-CD25	H-PD1	H-LAG3	H-TIM3	H-FOXP3	H-KI67	H-GRZB	NH-TBET	NH-CD45RO	NH-CD25	NH-PD1	NH-LAG3	NH-TIM3	NH-FOXP3	NH-KI67	NH-GRZB
	0.303571	0.178571	0.232143	0.339286	0.080357	1.0625	0.0625	2.39286	0.098214	0.90566	0.811321	0.924528	0.377358	0.188679	2.54717	0.169811	0.150943	0.301887
	0.491803	0.868852	0.967213	0.311475	0.311475	1	0.163934	1.18033	0.409836	0.615385	0.711538	0.375	0.394231	0.173077	2.15385	0.115385	1.35577	0.221154
	0.460317	0.349206	0.31746	0.365079	0.206349	0.936508	0.047619	2.90476	0.269841	0.753333	0.393333	0.526667	0.22	0.16	2.59333	0.213333	0.28	0.266667
	0.352941	0.279412	0.205882	0.338235	0.205882	1.29412	0.220588	0.220588	0.191176	0.641379	0.434483	0.434483	0.151724	0.206897	4.14483	0.172414	0.289655	0.2
	0.355263	0.328947	0.513158	0.276316	0.276316	0.934211	0.144737	0.157895	0.118421	0.752809	0.449438	0.629214	0.258427	0.134831	1.89888	0.157303	0.123596	0.280899
	0.266667	0.4	0.466667	0.133333	0.266667	1.8	0.066667	0.6	0	0.880952	0.464286	0.285714	0.214286	0.154762	3.09524	0.142857	0.952381	0.285714
	0.393701	0.385827	0.629921	0.15748	0.338583	1.0315	0.173228	9.14961	0.228346	0.639344	0.516393	0.459016	0.131148	0.213115	2.42623	0.139344	0.229508	0.221311
	0.45045	0.648649	0.648649	0.36036	0.297297	0.774775	0.126126	0.225225	0.216216	0.745455	0.254545	0.527273	0.309091	0.109091	1.47273	0.218182	0.563636	0.345455
	0.474576	0.559322	0.830508	0.305085	0.38983	1.08475	0.118644	0.254237	0.322034	0.569767	0.424419	0.366279	0.203488	0.133721	2.52326	0.156977	0.162791	0.151163
	0.443609	0.300752	0.676692	0.43609	0.285714	0.902256	0.142857	0.172932	0.278196	0.377778	0.177778	0.222222	0.133333	0.088889	1.37778	0.066667	0.2	0.133333
	0.474576	0.90678	0.466102	0.271186	0.152542	1.02542	0.135593	0.245763	0.118644	0.589474	0.421053	0.157895	0.189474	0.157895	2.08421	0.189474	0.410526	0.115789
	0.553191	0.510638	0.553191	0.329787	0.12766	0.670213	0.074468	0.244681	0.202128	0.5	0.363636	0.363636	0.090909	0.318182	1.68182	0.181818	0	0.227273
	0.520833	0.385417	0.385417	0.4375	0.364583	1.04167	0.197917	0.333333	0.25	0.44	0.08	0.44	0.24	0.16	1.48	0.2	0.32	0.04
	0.42268	0.603093	0.443299	0.402062	0.221649	0.917526	0.180412	0.963918	0.309278	0.615385	1.11111	0.213675	0.166667	0.213675	2.02991	0.149573	0.239316	0.179487
	0.431373	1.43137	0.970588	0.519608	0.313726	0.882353	0.147059	0.294118	0.401961	0.605769	0.298077	0.471154	0.201923	0.230769	1.72115	0.201923	0.230769	0.211538
	0.466019	0.203883	0.514563	0.252427	0.271845	0.679612	0.097087	0.854369	0.271845	0.526316	0.315789	0.401316	0.302632	0.177632	1.89474	0.210526	0.164474	0.144737
	0.4	1.10811	0.783784	0.572973	0.389189	1.01081	0.2	6.04324	0.356757	0.730159	0.396825	0.380952	0.269841	0.253968	1.73016	0.111111	0.206349	0.222222
	0.505747	0.885057	0.764368	0.522988	0.350575	1.47701	0.166667	0.95977	0.37931	0.642857	0.238095	0.642857	0.142857	0.178571	2.61905	0.202381	0.214286	0.190476
	0.265306	0.153061	0.489796	0.071429	0.102041	0.857143	0.122449	0.295918	0.173469	0.561983	0.528926	0.38843	0.396694	0.231405	2.01653	0.181818	0.842975	0.289256
	0.41573	2.93258	0.977528	0.47191	0.483146	1.19101	0.146067	0.550562	0.393258	0.571429	0.306122	0.421769	0.231293	0.14966	2.54422	0.129252	0.204082	0.204082
	0.632653	1.93878	1.04082	0.530612	0.346939	1.18367	0.142857	1.44898	0.755102	0.358025	0.407407	0.203704	0.191358	0.098765	1.24074	0.098765	0.049383	0.080247
	0.488372	0.395349	0.418605	0.139535	0.372093	1.16279	0.023256	0.744186	0.232558	0.354545	0.309091	0.418182	0.181818	0.163636	2	0.109091	0.163636	0.190909
	0.463158	0.568421	0.652632	0.463158	0.294737	1.34737	0.136842	0.305263	0.242105	0.5	0.142857	0.785714	0.142857	0.285714	1.42857	0.214286	0.285714	0.214286
	0.16	0.24	0.4	0.16	0.16	0.76	0.16	2.32	0.12	0.795082	0.852459	0.713115	0.254098	0.172131	2.08197	0.262295	0.319672	0.172131
	0.527559	0.314961	0.251969	0.338583	0.212598	1.17323	0.133858	0.440945	0.244094	0.311475	0.131148	0.319672	0.147541	0.065574	1.44262	0.155738	0.163934	0.188525
	0.533333	0.77037	0.725926	0.533333	0.281481	1.38519	0.237037	0.22963	0.37037	0.447368	0.526316	0.359649	0.315789	0.149123	1.58772	0.184211	0.245614	0.157895
	0.5	0.4	0.3	0.3	0.166667	0.8	0.1	4.16667	0.166667	0.57971	0.202899	0.405797	0.123188	0.072464	0.992754	0.123188	0.086957	0.144928
	0.418605	0.22093	0.813953	0.27907	0.255814	0.953488	0.127907	0.546512	0.360465	0.560976	0.536585	0.231707	0.268293	0.268293	1.78049	0.292683	0.292683	0.146341
	0.288889	0.533333	0.311111	0.311111	0.177778	0.444444	0.2	2.37778	0.066667	0.394737	0.335526	0.309211	0.302632	0.184211	2.11184	0.210526	0.171053	0.263158
	0.325581	0.79845	0.496124	0.27907	0.325581	1.06202	0.085271	0.155039	0.294574	0.27381	0.333333	0.297619	0.285714	0.130952	0.833333	0.095238	0.02381	0.035714
	0.5625	0.840909	0.420455	0.426136	0.261364	1.375	0.147727	2.65341	0.306818	0.7	0.25	0.466667	0.283333	0.333333	1.83333	0.266667	0.3	0.15
	0.5	1.43269	0.653846	0.403846	0.365385	1.26923	0.230769	0.432692	0.317308	0.415385	0.215385	0.292308	0.061539	0.107692	1.26154	0.153846	0.076923	0.215385
	0.380952	0.673469	0.462585	0.251701	0.238095	1.14966	0.197279	0.326531	0.251701	0.546099	0.964539	0.560284	0.546099	0.255319	1.74468	0.191489	0.276596	0.304965
	0.422535	1.02817	1.08451	0.43662	0.253521	1.01408	0.126761	0.211268	0.239437	0.586957	0.456522	0.282609	0.347826	0.108696	1.52174	0.152174	0.152174	0.173913
	0.45098	1.7451	1.2549	0.313726	0.411765	1.11765	0.078431	0.627451	0.372549	0.504425	0.247788	0.212389	0.176991	0.123894	1.06195	0.132743	0.070797	0.088496
	0.308725	0.342282	0.315436	0.214765	0.308725	0.671141	0.120805	0.530201	0.187919	0.519553	0.435754	0.256983	0.346369	0.296089	1.96089	0.134078	1.44134	0.335196
	0.678161	0.298851	0.344828	0.195402	0.333333	1.2069	0.195402	0.275862	0.287356	0.655172	0.275862	0.344828	0.206897	0.149425	1.93103	0.172414	0.241379	0.275862
	0.25	0.285714	0.285714	0.321429	0.035714	0.535714	0.035714	2.53571	0.107143	0.336957	0.684783	0.5	0.119565	0.086957	0.945652	0.065217	0.25	0.086957
	0.333333	0.461538	0.512821	0.461538	0.461538	1.20513	0.230769	0.641026	0.230769	0.578125	0.4375	0.296875	0.265625	0.171875	1.1875	0.125	0.828125	0.1875
	0.366071	0.428571	0.535714	0.357143	0.1875	0.75	0.0625	1.79464	0.116071	0.463158	0.294737	0.4	0.421053	0.115789	1.33684	0.115789	0.347368	0.115789
	0.316129	0.651613	0.470968	0.43871	0.283871	0.96129	0.122581	0.354839	0.23871	1.26667	1.33333	0.783333	0.35	0.2	2.93333	0.233333	0.433333	0.433333
	0.517241	0.793103	0.813793	0.393103	0.151724	0.827586	0.172414	0.634483	0.475862	0.402685	0.315436	0.395973	0.154362	0.04698	1.83221	0.120805	0.14094	0.167785
	0.432432	0.918919	0.72973	0.77027	0.351351	1.06757	0.094595	0.283784	0.432432	0.701987	0.218543	0.470199	0.218543	0.264901	2.2649	0.211921	0.245033	0.821192
	0.595238	0.142857	0.5	0.452381	0.333333	1.04762	0.190476	0.428571	0.214286	0.669492	0.432203	0.449153	0.254237	0.211864	1.45763	0.177966	0.381356	0.186441
	0.410714	0.892857	0.5625	0.196429	0.169643	0.839286	0.151786	2.09821	0.241071	0.467391	0.163043	0.423913	0.152174	0.369565	0.945652	0.163043	0.271739	0.195652
	0.404762	0.595238	0.47619	0.214286	0.428571	0.833333	0.142857	12.5952	0.333333	0.26	0.08	0.35	0.19	0.14	0.67	0.08	0.1	0.13
	0.965517	0.206897	0.275862	0.275862	0.103448	0.413793	0.103448	1.41379	0.172414	0.415385	0.507692	0.176923	0.092308	0.176923	1.64615	0.076923	1.89231	0.092308
	0.235294	0.441176	0.441176	0.235294	0.176471	0.647059	0.235294	8.67647	0.264706	0.305556	0.486111	0.402778	0.097222	0.083333	1.41667	0.166667	0.069444	0.083333
	0.659574	0.425532	0.446809	0.680851	0.340426	1.46809	0.148936	2.51064	0.893617	0.544715	0.691057	0.357724	0.170732	0.203252	2.76423	0.121951	0.252033	0.203252
	0.47449	0.72449	0.755102	0.392857	0.357143	1.28571	0.209184	0.392857	0.372449	0.526882	0.430108	0.27957	0.139785	0.150538	1.93548	0.193548	4.44086	0.096774
	0.616438	0.972603	0.465753	0.328767	0.246575	1.49315	0.205479	2.08219	0.246575	0.650943	0.188679	0.301887	0.254717	0.273585	1.53774	0.188679	0.216981	0.188679
	0.284211	0.526316	0.315789	0.168421	0.257895	1.06842	0.157895	1.53684	0.268421	0.385542	0.271084	0.253012	0.192771	0.108434	1.10843	0.126506	0.644578	0.174699
	0.383721	0.244186	0.569767	0.27907	0.267442	0.895349	0.116279	0.395349	0.290698	0.409836	0.344262	0.377049	0.163934	0.098361	1.22951	0.147541	0.311475	0.163934
	0.321739	0.382609	0.252174	0.147826	0.295652	0.791304	0.13913	0.173913	0.113043	0.512195	0.390244	0.219512	0.085366	0.158537	2.21951	0.146341	0.256098	0.060976
	0.324074	0.296296	0.287037	0.25	0.259259	0.796296	0.240741	2.93519	0.185185	0.54717	0.45283	0.54717	0.188679	0.264151	1.67925	0.245283	0.169811	0.132075
	0.435374	0.62585	0.469388	0.278912	0.272109	1.10204	0.170068	2.35374	0.612245	0.216667	0.375	0.158333	0.108333	0.083333	0.441667	0.091667	0.05	6.11667
	0.381295	0.719424	0.446043	0.294964	0.280576	1.20144	0.122302	2.63309	0.482014	0.727273	0.272727	0.454545	0.181818	0.181818	2.36364	0.113636	0.181818	0.113636
	0.413793	0.37931	0.551724	0.517241	0.172414	1.41379	0.068966	1.03448	0.344828	0.690476	0.357143	0.261905	0.190476	0.261905	2.21429	0.285714	0.285714	0.095238
	1.31522	0.967391	0.815217	1.02174	0.25	1.1087	0.130435	6.08696	0.282609	0.22439	0.214634	0.24878	0.195122	0.107317	0.853659	0.087805	0.356098	0.165854
	0.370787	0.404494	0.314607	0.370787	0.348315	1.01124	0.202247	0.348315	0.314607	0.410596	0.225166	0.258278	0.198675	0.125828	1.53642	0.099338	0.15894	0.10596
	0.651163	0.27907	0.930233	0.465116	0.488372	1.60465	0.093023	0.255814	0.55814	0.445545	0.524752	0.321782	0.232673	0.20297	1.84158	0.242574	0.277228	0.153465
	0.404959	0.256198	0.214876	0.206612	0.14876	0.801653	0.14876	0.198347	0.123967	0.661017	0.677966	0.372881	0.288136	0.169492	1.62712	0.305085	0.322034	0.152542
	0.329545	0.363636	0.448864	0.25	0.153409	1.1875	0.119318	2.39205	0.204545	0.435185	0.981481	0.240741	0.222222	0.111111	5.50926	0.148148	0.833333	0.175926
	0.855556	0.377778	0.677778	0.222222	0.377778	1.37778	0.166667	0.444444	0.377778	0.736111	0.708333	0.527778	0.125	0.291667	2.70833	0.194444	0.472222	0.152778
	0.486667	0.726667	0.48	0.413333	0.38	1.37333	0.126667	2.03333	0.453333	0.4375	0.4375	0.75	0.25	0.4375	1.1875	0.0625	0.0625	0.375
	0.248227	0.234043	0.390071	0.212766	0.22695	0.716312	0.092199	1.46099	0.134752	0.392523	0.649533	0.369159	0.238318	0.079439	1.68692	0.126168	1.0514	0.158879
	0.315385	0.661538	0.553846	0.346154	0.315385	1	0.130769	0.423077	0.315385	0.597015	0.328358	0.358209	0.283582	0.238806	1.31343	0.19403	0.238806	0.253731
	0.465517	0.465517	0.293103	0.166667	0.224138	1.08046	0.132184	0.557471	0.189655	0.824	0.84	0.584	0.24	0.128	1.928	0.264	0.296	0.288
	0.438095	0.27619	0.295238	0.142857	0.238095	1	0.142857	0.361905	0.171429	0.917647	0.647059	0.388235	0.235294	0.129412	3.30588	0.141176	0.211765	0.305882
	0.571429	0.507937	0.968254	0.555556	0.333333	1.69841	0.111111	0.666667	0.365079	0.367089	0.329114	0.240506	0.316456	0.126582	0.974684	0.21519	0.379747	0.113924
	0.452381	0.380952	0.666667	0.380952	0.166667	0.809524	0.142857	10.619	0.452381	0.531646	0.721519	0.341772	0.164557	0.303797	1.31646	0.291139	0.126582	0.139241
	0.55414	0.592357	0.388535	0.292994	0.267516	1.19745	0.184713	5.26115	0.33121	0.647887	0.366197	0.690141	0.28169	0.084507	2.22535	0.15493	0.070423	0.295775
	0.419643	1.05357	0.5	0.383929	0.321429	1.17857	0.133929	0.339286	0.214286	0.62	0.38	0.33	0.21	0.17	1.43	0.07	0.21	0.09
	0.32	0.36	0.24	0.24	0.04	0.36	0.32	3.88	0.28	0.363636	0.166667	0.287879	0.257576	0.181818	1.54545	0.166667	0.128788	0.151515
	0.474227	0.350515	0.659794	0.453608	0.371134	1.3299	0.206186	0.618557	0.278351	0.492958	0.15493	0.352113	0.140845	0.126761	1.50704	0.112676	0.225352	0.309859
	0.422819	0.550336	0.449664	0.234899	0.342282	1.32215	0.134228	0.912752	0.375839	0.720588	1.08824	0.632353	0.323529	0.294118	1.95588	0.308824	0.147059	0.382353
	0.350649	0.493506	0.896104	0.636364	0.246753	1.28571	0.233766	0.415584	0.246753	0.515152	0.575758	0.242424	0.191919	0.151515	1.15152	0.151515	0.20202	0.232323
	0.483146	0.623596	0.741573	0.348315	0.342697	1.10674	0.219101	3.70787	0.376404	0.446809	0.255319	0.382979	0.148936	0.117021	1.39362	0.053192	0.117021	0.223404
	0.280488	0.329268	0.317073	0.097561	0.378049	0.817073	0.109756	1.42683	0.231707	0.61039	0.922078	0.480519	0.454545	0.25974	2.33766	0.246753	0.246753	24.013
	0.805195	0.292208	0.454545	0.24026	0.214286	1.57143	0.201299	0.532468	0.688312	0.5125	0.1375	0.3625	0.0875	0.2125	2.05	0.15	0.275	0.35
	0.375	0.425	0.325	0.175	0.325	1.075	0.275	0.375	0.325	0.483146	0.865169	0.314607	0.280899	0.11236	1.59551	0.235955	0.134831	0.303371
	0.232558	0.395349	0.581395	0.44186	0.186047	1.83721	0.116279	0.72093	0.395349	0.555556	0.341564	0.345679	0.213992	0.283951	1.65432	0.127572	5.62551	0.213992
	0.31746	0.777778	0.277778	0.206349	0.31746	0.81746	0.230159	0.246032	0.190476	0.738095	0.261905	0.5	0.261905	0.166667	2.88095	0.261905	0.261905	0.214286
	0.361702	0.148936	0.234043	0.085106	0.12766	0.957447	0.297872	0.531915	0.255319	0.454545	0.25974	0.415584	0.350649	0.233766	1.32468	0.233766	0.103896	0.207792
	1.07317	0.341463	0.414634	0.219512	0.292683	0.902439	0.121951	0.268293	1.02439	0.541667	0.715278	0.354167	0.305556	0.152778	2.32639	0.173611	0.159722	0.201389
	0.293706	0.433566	0.517483	0.244755	0.13986	0.937063	0.090909	0.615385	0.146853	0.541985	0.328244	0.328244	0.167939	0.137405	1.54962	0.152672	0.274809	0.183206
	0.537313	0.69403	0.61194	0.723881	0.253731	1.26866	0.179104	0.246269	0.30597	0.514286	0.2	0.342857	0.057143	0.257143	1.51429	0.171429	0.285714	0.228571
	0.57732	0.783505	0.536082	0.43299	0.340206	1.16495	0.113402	0.185567	0.298969	0.663462	0.442308	0.413462	0.173077	0.153846	2.18269	0.182692	6.875	0.288462
	0.787879	0.848485	0.454545	0.348485	0.227273	1.36364	0.181818	0.227273	1.51515	0.43871	1.16774	0.329032	0.251613	0.154839	2.42581	0.109677	0.116129	0.225806
	0.689266	0.875706	0.785311	0.757062	0.254237	1.80791	0.186441	8.63277	0.40113	0.540541	0.594595	0.324324	0.324324	0.054054	2.43243	0.432432	0.837838	0.135135
	0.371795	1.19231	0.474359	0.576923	0.371795	0.833333	0.205128	0.24359	0.282051	0.267327	0.574257	0.346535	0.257426	0.108911	1.08911	0.089109	0.168317	0.148515
	0.8	1.93333	1.06667	0.066667	0.4	1.13333	0.066667	0.466667	2.53333	0.591241	0.576642	0.492701	0.240876	0.310219	1.80292	0.222628	0.211679	0.240876
	0.411765	0.264706	0.433824	0.367647	0.338235	1.02941	0.308824	0.441176	0.264706	0.514852	0.257426	0.792079	0.128713	0.108911	1.66337	0.237624	0.108911	0.277228
	0.325581	0.751938	0.286822	0.20155	0.093023	0.643411	0.379845	0.170543	0.093023	0.675214	0.777778	0.606838	0.547009	0.17094	2.39316	0.136752	0.410256	0.923077
	0.90566	0.716981	0.415094	0.264151	0.150943	1.0566	0.075472	0.339623	1.07547	0.333333	0.206897	0.229885	0.172414	0.149425	1.34483	0.229885	0.126437	0.16092
	0.431507	0.431507	0.445205	0.349315	0.342466	1.29452	0.143836	7.73973	0.787671	0.807692	0.115385	0.269231	0.423077	0.076923	2.15385	0.230769	0.423077	0
	0.472222	0.888889	0.444444	0.416667	0.166667	0.694444	0.166667	0.111111	0.25	0.675676	0.472973	1	0.337838	0.162162	2.18919	0.243243	0.189189	0.364865
	0.518248	1.0365	0.751825	0.49635	0.328467	1.16058	0.218978	9.35036	0.255474	0.634146	0.47561	0.329268	0.27439	0.158537	1.64024	0.207317	0.603659	0.170732
	0.45	1.075	0.925	0.875	0.3	0.725	0.2	8.475	0.475	0.932203	0.220339	0.40678	0.118644	0.186441	1.94915	0.169492	0.152542	0.220339
	0.458647	0.421053	0.466165	0.293233	0.172932	0.593985	0.120301	0.203008	0.218045	0.710526	1.31579	0.5	0.289474	0.289474	2.28947	0.210526	0.026316	0.157895
	0.514286	0.571429	0.542857	0.257143	0.342857	0.8	0.228571	14.1714	0.257143	0.432432	0.72973	0.324324	0.243243	0.175676	1.52703	0.135135	0.351351	0.040541
	0.321429	0.664286	0.428571	0.371429	0.228571	0.907143	0.2	2.43571	0.35	0.717391	0.369565	0.663043	0.282609	0.065217	1.65217	0.076087	0.108696	0.347826
	0.568182	0.318182	0.681818	0.568182	0.318182	1.61364	0.340909	11.5	0.272727	0.405797	0.23913	0.297101	0.137681	0.115942	1.61594	0.15942	2.76812	0.108696
	0.55914	0.612903	0.892473	0.537634	0.473118	1.35484	0.193548	0.978495	0.44086	0.695652	0.326087	0.282609	0.173913	0.108696	3.08696	0.195652	0.173913	0.195652
	0.376812	0.594203	0.492754	0.26087	0.144928	1	0.028986	2.13043	0.217391	0.578313	0.361446	0.180723	0.120482	0.168675	1.09639	0.072289	0.385542	0.156627
	0.755556	0.988889	0.688889	0.433333	0.166667	0.966667	0.155556	0.333333	0.3	0.509259	0.166667	0.509259	0.166667	0.111111	1.66667	0.101852	0.148148	0.175926
	0.32	0.413333	0.226667	0.293333	0.213333	0.92	0.213333	7.85333	0.12	0.439655	0.189655	0.301724	0.215517	0.215517	1.60345	0.137931	0.267241	0.198276
	0.274194	0.580645	0.516129	0.225806	0.177419	1.17742	0.225806	0.483871	0.387097	0.432432	0.135135	0.297297	0.162162	0.189189	1.64865	0.162162	0.243243	0.135135
	0.55102	0.462585	0.530612	0.435374	0.414966	1.28571	0.197279	2.89116	0.272109	0.6	0.25	0.65	0.3	0.375	2.15	0.2	0.325	0.45
	0.407895	0.407895	0.381579	0.223684	0.263158	0.842105	0.105263	0.513158	0.144737	0.522184	0.25256	0.238908	0.129693	0.235495	1.7372	0.156997	0.129693	0.12628
	0.5	0.55	0.9	0.416667	0.333333	1.16667	0.233333	0.283333	0.433333	0.341463	0.349593	0.252033	0.300813	0.105691	0.902439	0.056911	0.138211	0.113821
	0.381395	0.655814	0.772093	0.437209	0.293023	0.786047	0.144186	1.8093	0.302326	0.52	0.66	0.4	0.18	0.21	1.48	0.15	0.11	0.16
	0.291667	0.333333	0.233333	0.15	0.233333	0.458333	0.091667	1.625	0.166667	0.666667	0.196078	0.176471	0.156863	0.098039	1.31373	0.176471	0.235294	0.156863
	0.8125	1.6	1	0.5875	0.4875	2.125	0.275	9.625	0.1875	0.674699	1.63855	0.746988	0.26506	0.253012	2.0241	0.168675	0.240964	0.337349
	0.390805	1.51724	0.804598	0.505747	0.344828	1.06897	0.114943	4.10345	0.264368	0.6	0.273684	0.473684	0.315789	0.273684	1.47368	0.147368	0.210526	0.189474
	0.641509	2.11321	1.11321	0.830189	0.283019	1.32075	0.150943	0.830189	0.245283	0.39823	0.424779	0.238938	0.168142	0.168142	1.0531	0.106195	0.460177	0.185841
	0.315068	0.534247	0.835616	0.287671	0.328767	0.657534	0.109589	1.80822	0.671233	0.648148	0.555556	0.277778	0.314815	0.277778	1.62963	0.166667	0.111111	0.092593
	0.337838	0.527027	0.445946	0.337838	0.364865	1.12162	0.189189	5.83784	0.297297	0.714286	0.904762	0.559524	0.416667	0.440476	2.05952	0.261905	0.333333	0.369048
	0.424658	0.767123	0.561644	0.424658	0.273973	1.63014	0.150685	0.90411	0.260274	0.689655	0.655172	0.448276	0.37931	0.310345	1.82759	0.275862	0.137931	0.310345
	0.363636	0.848485	0.348485	0.348485	0.257576	0.727273	0.242424	1.39394	0.242424	0.659091	0.306818	0.818182	0.318182	0.181818	1.75	0.261364	0.238636	0.227273
	0.527174	0.336957	0.440217	0.320652	0.222826	1.93478	0.173913	2.24457	0.217391	0.724138	0.402299	0.356322	0.413793	0.229885	1.36782	0.275862	0.218391	0.264368
	0.550725	0.42029	0.463768	0.275362	0.318841	1.27536	0.115942	0.144928	0.333333	0.484848	0.40404	0.414141	0.090909	0.373737	1.43434	0.121212	0.161616	0.10101
	0.409639	0.325301	0.277108	0.26506	0.216867	0.903614	0.120482	0.939759	0.361446	0.594059	0.287129	0.504951	0.287129	0.237624	1.32673	0.227723	0.356436	0.19802
	0.632653	0.408163	0.816327	0.673469	0.244898	1.30612	0.122449	0.346939	0.469388	0.391304	1.7971	0.811594	0.449275	0.26087	1.7971	0.130435	0.115942	0.347826
	0.39	0.54	0.29	0.34	0.26	0.8	0.11	1.12	0.18	0.711111	0.111111	0.4	0.333333	0.222222	2.17778	0.2	0.111111	0.222222
	0.410256	0.307692	0.452991	0.196581	0.393162	0.675214	0.111111	0.230769	0.461538	0.493506	6.2987	0.493506	0.194805	0.168831	2.36364	0.181818	0.38961	0.350649
	0.447368	0.157895	0.27193	0.280702	0.403509	1.30702	0.184211	0.45614	0.350877	0.360656	0.245902	0.229508	0.065574	0.098361	1.93443	0.163934	0.262295	0.081967
	0.283333	0.7	0.333333	0.233333	0.183333	1.1	0.05	0.35	0.2	0.601563	0.640625	0.210938	0.203125	0.109375	1.66406	1.14063	0.210938	0.132813
	0.538813	0.196347	0.283105	0.223744	0.159817	1.03196	0.091324	0.442922	0.342466	0.5625	0.3125	0.78125	0.34375	0.21875	2.0625	0.0625	0.15625	0.25
	0.752212	0.734513	0.300885	0.300885	0.159292	1.00885	0.106195	0.327434	0.610619	0.444444	0.251852	0.4	0.148148	0.081482	1.2	0.103704	0.133333	0.185185
	0.545455	0.356643	0.496504	0.293706	0.328671	1.39161	0.202797	0.237762	0.370629	0.447368	0.280702	0.421053	0.105263	0.184211	2.00877	0.105263	0.157895	0.140351
	0.630769	0.630769	0.676923	0.353846	0.323077	1.26154	0.261538	8.26154	0.461538	0.633027	0.376147	0.321101	0.394495	0.12844	1.11927	0.266055	0.211009	0.12844
	0.197368	0.184211	0.223684	0.144737	0.157895	0.710526	0.06579	2.46053	0.105263	0.491525	0.237288	0.288136	0.211864	0.194915	1.61017	0.220339	0.127119	0.127119
	0.292683	0.585366	0.865854	0.207317	0.073171	0.804878	0.02439	0.109756	0.085366	0.509202	0.220859	0.521472	0.184049	0.190184	2.02454	0.092025	0.153374	0.245399
	0.454545	0.490909	0.527273	0.327273	0.2	0.781818	0.145455	0.436364	0.145455	0.678049	0.082927	0.4	0.126829	0.2	2.31707	0.156098	0.185366	0.404878
	0.464286	1.38095	0.595238	0.309524	0.452381	1.30952	0.166667	0.785714	0.416667	0.398844	0.208092	0.190751	0.190751	0.086705	1.02312	0.086705	0.109827	0.150289
	0.353846	0.646154	0.530769	0.461538	0.269231	1.13077	0.253846	6.47692	0.330769	0.403226	0.403226	0.620968	0.298387	0.435484	1.92742	0.177419	0.16129	0.137097
	0.466667	0.75	0.658333	0.166667	0.3	0.858333	0.075	0.491667	0.708333	0.447005	0.502304	0.336406	0.290323	0.18894	1.94931	0.165899	0.179724	0.184332
	0.423077	0.576923	0.653846	0.320513	0.230769	1.44872	0.205128	1.73077	0.217949	0.571429	0.238095	0.261905	0.285714	0.214286	1.7619	0.095238	0.309524	0.047619
	0.38983	0.779661	0.372881	0.254237	0.322034	1.0339	0.101695	0.372881	0.220339	0.44	0.826667	0.32	0.12	0.146667	1.58667	0.106667	0.093333	0.146667
	0.395349	1.11628	0.744186	0.465116	0.372093	1.23256	0.186047	0.674419	0.325581	0.445652	0.163043	0.184783	0.184783	0.076087	0.891304	0.054348	0.184783	0.108696
	0.395604	0.648352	0.571429	0.395604	0.252747	1.67033	0.142857	2.68132	0.527473	0.45098	0.323529	0.284314	0.098039	0.117647	1.26471	0.156863	0.156863	0.235294
	1.14458	0.975904	0.843373	0.433735	0.46988	2.3012	0.204819	7.16867	0.578313	0.618705	0.230216	0.539568	0.115108	0.251799	1.58273	0.151079	0.122302	0.129496
	0.348837	0.395349	0.372093	0.244186	0.22093	0.860465	0.093023	0.162791	0.372093	0.237037	0.237037	0.148148	0.118519	0.111111	1.81481	0.088889	0.22963	0.140741
	0.333333	0.311111	0.488889	0.2	0.422222	1.35556	0.133333	0.2	0.288889	0.645455	0.427273	0.490909	0.190909	0.145455	1.87273	0.127273	0.781818	0.254545
	0.5	0.309524	0.488095	0.369048	0.380952	0.952381	0.190476	1.96429	0.357143	0.686441	0.338983	0.279661	0.161017	0.144068	1.58475	0.169492	0.322034	0.211864
	0.314815	0.240741	0.333333	0.296296	0.148148	1.38889	0.12963	0.333333	0.111111	0.42623	0.147541	0.483607	0.057377	0.131148	1.01639	0.106557	0.122951	0.180328
	0.528302	0.169811	0.132075	0.150943	0.207547	0.679245	0.132075	1.03774	0.188679	0.52	0.2	0.36	0.24	0.36	2.24	0.48	0.32	0.16
	0.36	0.92	0.84	0.41	0.24	0.83	0.19	0.59	0.41	0.25	0.125	0.175	0.058333	0.15	0.95	0.091667	0.066667	0.058333
	0.543307	1.61417	0.858268	0.535433	0.291339	1.4252	0.110236	1.76378	0.433071	0.586207	1.10345	0.551724	0.241379	0.103448	2.10345	0.172414	0.034483	0.103448
	0.72093	0.116279	0.697674	0.116279	0.325581	0.790698	0.046512	0.255814	0.674419	0.6	0.5	0.475	0.275	0.35	2.175	0.075	0.275	0.175
	0.324324	0.472973	0.364865	0.175676	0.175676	0.851351	0.121622	1.78378	0.094595	0.423913	0.673913	0.456522	0.413043	0.184783	1.32609	0.130435	0.228261	0.173913
	0.297872	0.755319	0.989362	0.329787	0.340426	1.20213	0.138298	0.287234	0.340426	0.619048	0.178571	0.404762	0.238095	0.202381	1.45238	0.261905	0.166667	0.202381
	0.32	0.424	0.784	0.208	0.368	1.152	0.232	0.376	0.32	0.527397	0.171233	0.376712	0.130137	0.068493	1.10274	0.109589	0.184932	0.150685
	0.535354	1.31313	0.717172	0.535354	0.343434	0.767677	0.161616	0.252525	0.40404	0.692308	0.538462	0.365385	0.288462	0.076923	1.76923	0.057692	0.365385	0.423077
	0.395257	0.624506	0.545455	0.185771	0.458498	1.35178	0.173913	1.49407	0.209486	0.481481	0.419753	0.283951	0.296296	0.222222	1.51852	0.17284	0.185185	0.197531
	0.27957	0.215054	0.387097	0.204301	0.139785	0.784946	0.064516	0.247312	0.139785	0.573034	0.235955	0.258427	0.247191	0.213483	1.2809	0.146067	0.11236	0.089888
	0.421053	0.621053	0.515789	0.378947	0.410526	1.24211	0.126316	0.284211	0.263158	0.378049	0.121951	0.219512	0.170732	0.182927	0.97561	0.121951	0.219512	0.280488
	0.134615	0.461538	0.307692	0.211538	0.326923	0.846154	0.096154	0.846154	0.076923	0.503876	0.604651	0.511628	0.24031	0.217054	1.48837	0.170543	0.162791	0.186047
	0.560811	0.77027	0.527027	0.263514	0.459459	1.51351	0.209459	2.85811	0.385135	0.738636	0.318182	0.704545	0.488636	0.159091	2.04545	0.170455	0.272727	0.227273
	0.471338	0.535032	0.834395	0.299363	0.407643	1.51592	0.140127	0.936306	0.407643	0.61	0.32	0.43	0.3	0.2	1.23	0.25	0.23	0.18
	0.326531	0.979592	0.510204	0.408163	0.183673	1	0.081633	0.673469	0.285714	0.705128	0.935897	0.384615	0.179487	0.153846	1.55128	0.102564	0.205128	0.179487
	0.988506	0.494253	0.494253	0.37931	0.45977	2.48276	0.091954	2.67816	0.54023	0.520408	0.244898	0.265306	0.193878	0.091837	1.59184	0.102041	0.112245	0.214286
	0.369231	0.984615	0.569231	0.261538	0.215385	1.09231	0.184615	0.969231	0.4	0.583333	1.25	0.722222	0.472222	0.055556	2.19444	0.305556	0.138889	0.25
	0.357798	0.495413	0.394495	0.229358	0.321101	1.07339	0.201835	0.247706	0.201835	0.592593	0.407407	0.296296	0.12963	0.203704	1.24074	0.222222	0.240741	0.074074
	0.512195	1.5122	0.987805	0.548781	0.317073	1.06098	0.121951	0.317073	0.329268	0.397059	0.583333	0.279412	0.230392	0.142157	1.31373	0.137255	0.093137	0.245098
	0.481818	0.890909	1.10909	0.363636	0.3	0.936364	0.136364	0.190909	0.272727	0.459459	0.324324	0.234234	0.117117	0.135135	0.846847	0.108108	0.099099	0.063063
	0.517442	0.459302	0.494186	0.424419	0.255814	1.50581	0.151163	8.02907	0.273256	0.783333	0.566667	0.4	0.225	0.133333	2.14167	0.258333	0.216667	0.191667
	0.37037	0.518519	0.203704	0.351852	0.240741	1.66667	0.166667	0.481481	0.148148	0.452174	0.365217	0.321739	0.191304	0.217391	1.73043	0.156522	0.252174	0.147826
	0.333333	1.33333	1.33333	0.166667	0.055556	1.66667	0.055556	6.88889	0.722222	0.522222	0.385185	0.296296	0.185185	0.118519	2.55185	0.207407	0.181481	0.177778
	0.438776	0.540816	0.362245	0.306122	0.260204	1.22449	0.188776	4.09694	0.285714	0.653846	0.384615	0.346154	0.461538	0.038462	1.30769	0.076923	0.076923	0.038462
	0.618182	1.09091	0.436364	0.418182	0.254545	1.54545	0.145455	0.563636	0.345455	0.604938	0.617284	0.666667	0.493827	0.17284	2.62963	0.185185	0.222222	0.197531
	0.357616	0.887417	0.986755	0.278146	0.682119	0.860927	0.165563	0.423841	0.430464	0.543689	0.514563	0.349515	0.194175	0.184466	2.1165	0.184466	0.417476	0.368932
	0.322835	0.314961	0.393701	0.251969	0.228346	0.96063	0.15748	3.93701	0.251969	0.494382	0.921348	0.47191	0.393258	0.123596	1.66292	0.123596	0.202247	0.280899
	0.434783	0.808696	0.547826	0.2	0.373913	1.23478	0.13913	8.58261	0.782609	0.524096	0.23494	0.451807	0.162651	0.10241	1.64458	0.156627	0.36747	0.783133
	0.328125	0.640625	0.640625	0.359375	0.3125	0.96875	0.1875	0.34375	0.21875	0.5	0.22	0.36	0.2	0.24	2.44	0.23	0.23	0.29
	1.02857	0.428571	0.364286	0.2	0.235714	1.12143	0.135714	5.2	0.7	0.5875	0.15	0.5625	0.1125	0.1875	1.85	0.175	0.2625	0.3
	0.361111	0.222222	0.333333	0.111111	0.361111	1.27778	0.166667	2.69444	0.055556	0.36036	0.225225	0.189189	0.117117	0.171171	1.74775	0.225225	0.225225	0.432432
	0.431818	0.454545	0.295455	0.295455	0.25	1.04545	0.090909	5.52273	0.25	0.482759	0.103448	0.37931	0.08046	0.183908	1.50575	0.103448	0.149425	0.218391
	0.886364	1.15152	0.545455	0.371212	0.219697	1.51515	0.174242	0.469697	0.515152	0.421053	0.203008	0.233083	0.142857	0.112782	1.75188	0.172932	0.18797	33.5414
	0.365854	0.658537	0.195122	0.073171	0.268293	1.34146	0.097561	9.63415	0.121951	0.571429	0.193277	0.571429	0.260504	0.151261	1.88235	0.193277	0.176471	0.621849
	0.4	0.35	0.2	0.85	0.25	1.1	0.1	0.4	0	0.947368	0.315789	0.736842	0.263158	0.210526	2.10526	0.105263	0.631579	0.315789
	0.358108	0.243243	0.358108	0.344595	0.162162	0.878378	0.114865	1.58784	0.216216	0.333333	0.068966	0.471264	0.126437	0.16092	1.09195	0.103448	0.333333	0.195402
	0.550725	1.07246	0.463768	0.434783	0.275362	1.01449	0.217391	0.289855	0.318841	0.619835	0.157025	0.247934	0.115702	0.099174	1.99174	0.123967	0.206612	3.20661
	0.707317	0.512195	0.439024	0.463415	0.390244	1.68293	0.219512	0.170732	0.390244	0.545455	0.329545	0.454545	0.136364	0.215909	1.70455	0.125	0.318182	0.375
	0.565217	0.113043	0.365217	0.252174	0.495652	1.1913	0.104348	0.556522	0.33913	0.542857	0.257143	0.45	0.242857	0.135714	1.59286	0.142857	0.307143	4.12857
	0.731343	0.447761	0.477612	0.373134	0.38806	0.865672	0.179104	3.73134	0.41791	0.493671	0.291139	0.35443	0.088608	0.139241	1.60759	0.139241	0.544304	0.468354
	0.358779	0.198473	0.351145	0.061069	0.183206	1.12977	0.145038	0.931298	0.251908	0.72973	0.472973	0.567568	0.472973	0.189189	1.62162	0.148649	0.216216	0.594595
	0.259259	0.333333	0.45679	0.209877	0.234568	0.839506	0.197531	0.345679	0.234568	0.607143	0.142857	0.607143	0.178571	0.321429	0.5	0.178571	0.428571	0.321429
	0.47619	0.333333	0.333333	0.190476	0.27381	0.761905	0.095238	2.64286	0.261905	0.517857	0.178571	0.410714	0.303571	0.214286	1.44643	0.214286	0.446429	0.482143
	0.560209	0.706806	0.382199	0.34555	0.356021	1.98429	0.235602	6.49738	0.397906	0.48	0.16	0.44	0.2	0.08	1.56	0.08	0.32	0.6
	0.466667	0.144444	0.477778	0.411111	0.277778	1.08889	0.111111	0.355556	0.133333	0.266667	0.716667	0.7	0.216667	0.216667	1.2	0.216667	0.166667	0.3
	0.244898	0.265306	0.22449	0.061225	0.326531	0.857143	0.081633	2.44898	0.44898	0.492063	0.150794	0.428571	0.174603	0.063492	1.07937	0.142857	0.261905	11.3571
	0.226415	0.132075	0.113208	0.056604	0.169811	0.528302	0.132075	2.56604	0.150943	0.550459	0.183486	0.293578	0.376147	0.238532	1.44037	0.119266	0.256881	0.53211
	0.462963	1.09259	1.05556	0.314815	1.25926	1.11111	0.259259	0.592593	0.833333	0.353659	0.109756	0.268293	0.134146	0.097561	1.29268	0.121951	0.219512	0.182927
	0.722892	0.566265	0.590361	0.168675	0.385542	1.68675	0.108434	1.40964	0.289157	0.557377	0.442623	0.52459	0.196721	0.180328	1.5082	0.163934	0.262295	1.14754
	0.419355	1.20968	0.741935	0.225806	0.322581	0.935484	0.177419	0.290323	0.645161	0.707317	0.731707	0.548781	0.158537	0.134146	2.56098	0.134146	0.536585	0.52439
	0.453333	0.44	0.48	0.36	0.373333	0.8	0.08	0.413333	0.373333	0.520548	0.767123	0.424658	0.205479	0.260274	1.42466	0.123288	0.219178	0.383562
	0.432203	0.457627	0.330508	0.313559	0.29661	1.08475	0.161017	4.05085	0.330508	0.298246	0.140351	0.27193	0.105263	0.105263	1.20175	0.052632	0.157895	0.324561
	0.328767	0.383562	0.636986	0.267123	0.376712	0.910959	0.164384	0.19863	0.212329	0.366197	0.309859	0.338028	0.239437	0.225352	1.35211	0.140845	0.239437	0.239437
	0.507042	0.71831	0.690141	0.295775	0.197183	0.746479	0.225352	2.29577	0.464789	0.479592	0.22449	0.459184	0.163265	0.163265	1.67347	0.255102	0.244898	0.306122
	0.412698	0.634921	0.428571	0.142857	0.34127	1.02381	0.150794	5.5	0.206349	0.43662	0.943662	0.408451	0.197183	0.211268	1.26761	0.140845	0.225352	0.169014
	0.355705	1.69128	0.302013	0.208054	0.228188	1.18121	0.201342	7.34228	0.389262	0.304348	0.206522	0.380435	0.163043	0.184783	0.836957	0.184783	0.23913	0.271739
	0.307692	0.769231	0.615385	0.384615	0.461538	1.38462	0.076923	9.69231	0.846154	0.569767	0.139535	0.372093	0.244186	0.255814	1.23256	0.244186	0.290698	0.383721
	0.425287	0.528736	0.505747	0.252874	0.390805	1.32184	0.103448	12.4483	0.471264	0.394366	0.183099	0.577465	0.28169	0.929577	1.29577	0.014085	0.239437	0.28169
	0.539216	0.539216	0.54902	0.303922	0.294118	1.88235	0.490196	0.431373	0.627451	0.245098	0.186275	0.245098	0.205882	0.186275	1.91176	0.186275	0.176471	0.156863
	0.362319	0.275362	0.275362	0.086957	0.231884	0.956522	0.115942	2	0.072464	0.556962	0.949367	0.316456	0.101266	0.21519	1.31646	0.151899	0.367089	0.227848
	0.488889	0.5	0.955556	0.244444	0.622222	0.866667	0.133333	1.84444	0.544444	0.35	0.8	0.35	0.25	0.45	0.925	0.125	0.225	0.2
	0.572917	0.875	1.02083	0.4375	0.25	1.72917	0.21875	2.4375	0.46875	0.469136	0.246914	0.62963	0.333333	0.135802	1.32099	0.098765	0.345679	0.469136
	0.754717	2.22642	1.41509	0.433962	0.679245	1.4717	0.169811	1.84906	0.811321	0.412371	1	0.587629	0.371134	0.164948	1.71134	0.175258	0.185567	0.268041
	0.326531	0.244898	0.122449	0.030612	0.112245	0.826531	0.081633	1.39796	0.183673	0.710145	0.797101	0.695652	0.144928	0.202899	2.6087	0.463768	0.130435	11.2899
	0.688525	0.295082	0.270492	0.073771	0.327869	1.27049	0.163934	1.02459	0.336066	0.371134	0.757732	0.345361	0.123711	0.128866	1.3866	0.134021	0.206186	0.639175
	0.377358	0.358491	0.320755	0.264151	0.433962	0.849057	0.188679	3.54717	0.150943	0.457627	0.559322	0.466102	0.169492	0.101695	2.5678	0.084746	0.194915	0.483051
	0.47561	0.792683	0.658537	0.341463	0.451219	1.18293	0.134146	1.4878	0.256098	0.447368	0.486842	0.671053	0.223684	0.144737	2.18421	0.131579	0.328947	0.302632
	0.521739	0.695652	0.304348	0.086957	0.26087	1.82609	0.304348	1.47826	0.043478	0.408602	0.322581	0.301075	0.129032	0.129032	1.24731	0.16129	0.16129	0.290323
	0.522727	0.420455	0.420455	0.227273	0.431818	1.42045	0.204545	0.25	0.238636	0.190476	0.47619	0.714286	0.333333	0.380952	1.85714	0.380952	0.190476	0.333333
	0.623529	0.341176	0.352941	0.129412	0.423529	1.97647	0.235294	7.95294	0.552941	0.438202	0.853933	0.348315	0.269663	0.134831	1.07865	0.044944	0.202247	0.123596
	0.429825	0.991228	0.447368	0.22807	0.333333	1.30702	0.122807	0.754386	0.385965	0.55	1.36667	0.716667	0.283333	0.25	1.83333	0.283333	0.283333	0.616667
	0.464286	1.78571	0.75	0.125	0.714286	0.964286	0.142857	0.803571	0.339286	0.504951	0.386139	0.287129	0.168317	0.158416	1.32673	0.158416	0.089109	0.227723
	0.57	0.36	0.41	0.13	0.27	0.92	0.13	3.79	0.26	0.283019	0.283019	1.35849	0.301887	0.150943	1.9434	0.113208	0.207547	0.358491
	0.401408	1.01408	0.978873	0.169014	0.401408	1.3169	0.197183	5.20423	0.394366	0.438017	0.413223	0.305785	0.338843	0.132231	1	0.14876	0.132231	0.363636
	0.333333	0.5	0.388889	0.166667	0.240741	0.648148	0.148148	5.83333	0.092593	0.448718	0.166667	0.410256	0.294872	0.076923	1.20513	0.217949	0.294872	0.205128
	0.166667	0.833333	0.759259	0.166667	0.092593	0.537037	0.111111	7.38889	0.166667	0.577982	0.385321	0.522936	0.284404	0.183486	1.83486	0.174312	0.155963	0.788991
	0.432099	0.641975	0.45679	0.111111	0.345679	1.22222	0.160494	0.91358	0.740741	0.563218	0.735632	0.494253	0.172414	0.16092	1.87356	0.195402	0.114943	0.344828
	0.397849	0.537634	0.344086	0.225806	0.236559	0.88172	0.215054	14.1075	0.247312	0.409091	0.409091	0.181818	0.636364	0.272727	1.04545	0.227273	0.272727	0.318182
	0.567901	0.950617	0.666667	0.08642	0.432099	1.44444	0.222222	0.679012	0.283951	0.439394	0.166667	0.19697	0.136364	0.121212	1.22727	0.19697	0.318182	0.560606
	0.403509	0.850877	0.587719	0.245614	0.350877	1.11404	0.140351	7.53509	0.263158	0.544218	0.659864	0.306122	0.231293	0.115646	1.38776	0.142857	0.095238	0.244898
	0.52	0.96	1.2	0.2	0.24	0.68	0.16	2.44	0.52	0.388889	0.347222	0.375	0.097222	0.055556	1.77778	0.138889	0.402778	0.916667
	0.525641	0.269231	0.410256	0.128205	0.269231	1.64103	0.089744	0.679487	0.166667	0.369231	0.876923	0.307692	0.169231	0.061539	1.06154	0.384615	0.092308	0.076923
	1.28571	0.839286	0.607143	0.214286	0.446429	0.714286	0.125	0.410714	0.410714	0.645833	1.5625	0.493056	0.201389	0.1875	1.28472	0.180556	0.1875	0.576389
	0.318841	0.26087	0.478261	0.289855	0.434783	0.942029	0.115942	4.01449	0.217391	0.423729	0.59887	0.40113	0.19209	0.118644	1.33333	0.231638	0.19209	0.316384
	0.426471	0.279412	0.294118	0.073529	0.205882	1.04412	0.205882	2.86765	0.411765	0.655172	0.482759	0.586207	0.310345	0.241379	1.62069	0.206897	0.241379	0.172414
	0.395349	0.767442	0.534884	0.465116	0.395349	0.953488	0.139535	5.39535	0.511628	0.343284	0.208955	0.38806	0.208955	0.089552	1.35821	0.074627	0.119403	1.86567
	0.5	0.910714	1.17857	0.142857	0.571429	0.892857	0.071429	0.714286	0.125	0.414634	0.560976	0.317073	0.146341	0.243902	1.02439	0.146341	0.195122	0.219512
	0.471698	0.509434	0.320755	0.075472	0.377358	0.811321	0.113208	2.5283	0.45283	0.432099	0.296296	0.222222	0.123457	0.222222	0.987654	0.209877	0.185185	1.25926
	1.02128	0.567376	0.666667	0.212766	0.482269	2.02837	0.156028	12.1277	0.539007	0.238806	0.447761	0.343284	0.119403	0.044776	0.701493	0.134328	0.089552	0.283582
	0.354037	0.565217	0.378882	0.068323	0.484472	1.18012	0.204969	8.95652	0.757764	0.475	0.25	0.675	0.25	0.2	1.825	0.15	0.475	0.525
	0.535088	0.254386	0.482456	0.175439	0.315789	1.36842	0.280702	0.342105	0.298246	0.54717	0.349057	0.669811	0.254717	0.311321	1.5566	0.169811	1.80189	4.63208
	0.232143	0.642857	0.357143	0.142857	0.267857	1.78571	0.107143	7.375	0.125	0.94	1.1	0.82	0.42	0.22	2.42	0.14	0.24	0.76
	0.616162	1.25758	0.363636	0.106061	0.50505	1.69697	0.439394	3.10101	0.444444	0.397849	0.333333	0.516129	0.258065	0.172043	1.7957	0.172043	0.462366	5.83871
	0.6	1.69167	0.483333	0.275	0.475	2.05833	0.15	0.491667	0.383333	0.52439	0.219512	0.5	0.207317	0.134146	1.53659	0.243902	0.182927	2.54878
	0.497487	0.567839	0.758794	0.311558	0.321608	0.939699	0.135678	7.18593	0.562814	0.585526	0.914474	0.440789	0.203947	0.184211	1.82895	0.203947	0.276316	9.51316
	0.40566	0.886792	0.443396	0.198113	0.518868	1.15094	0.113208	0.981132	0.320755	0.376068	0.145299	0.333333	0.111111	0.025641	0.495726	0.119658	0.179487	0.136752
	0.555556	0.388889	0.411111	0.177778	0.233333	1.16667	0.122222	0.744444	0.155556	0.71875	0.3125	0.3125	0.1875	0.21875	1.5	0.28125	0.21875	0.59375
	0.5	0.785714	1	0.142857	0.571429	0.714286	0.071429	0.642857	0.428571	0.421053	0.646617	0.56391	0.24812	0.172932	1.39098	0.180451	0.180451	0.233083
	0.617021	0.744681	0.840426	0.138298	0.265957	1.21277	0.159574	1.06383	0.542553	0.425532	2.59574	0.404255	0.191489	0.170213	0.765957	0.106383	0.404255	0.319149
	1	0.789474	0.157895	0.078947	0.289474	1.60526	0.157895	11.4737	0.289474	0.573171	2.21951	0.548781	0.304878	0.182927	1.90244	0.134146	0.280488	0.719512
	0.521127	0.492958	0.56338	0.084507	0.422535	1.76056	0.225352	1.22535	0.732394	0.690476	1.45238	0.404762	0.357143	0.190476	1.78571	0.285714	0.214286	0.142857
	0.758621	0.45977	0.356322	0.172414	0.448276	1.77011	0.103448	2.95402	0.816092	0.5	0.402174	0.315217	0.282609	0.054348	1.55435	0.293478	0.173913	0.282609
	0.594595	0.513514	0.243243	0.081081	0.216216	0.972973	0.27027	8.18919	0.351351	0.414141	1.16162	0.171717	0.292929	0.080808	0.929293	0.080808	0.141414	0.171717
	0.1875	0.75	1.0625	0.0625	0.375	1.75	0.125	0.1875	0.375	0.41573	0.505618	0.314607	0.235955	0.235955	1.19101	0.168539	0.359551	0.483146
	0.30814	0.302326	0.273256	0.197674	0.372093	0.912791	0.116279	4.93023	0.139535	0.395062	0.530864	0.432099	0.234568	0.111111	2	0.259259	0.37037	2.53086
	0.330357	0.526786	0.321429	0.125	0.419643	1.89286	0.142857	1.29464	0.482143	0.409836	0.901639	0.371585	0.191257	0.153005	1.17486	1.56284	0.191257	0.26776
	0.723404	0.914894	0.808511	0.212766	0.446809	1.80851	0.12766	0.574468	0.595745	0.423077	0.269231	0.346154	0.076923	0.115385	1.88462	0.038462	0.615385	0.576923
	0.535714	0.107143	0.107143	0.107143	0.142857	0.464286	0.142857	10.1071	0.107143	0.554455	0.316832	0.485149	0.168317	0.148515	1.74257	0.118812	0.158416	2.74257
	0.631579	0.236842	0.184211	0.157895	0.368421	0.960526	0.171053	2.64474	0.776316	0.081081	0.202703	0.162162	0.175676	0.040541	0.689189	0.040541	0.027027	0.148649
	0.318681	0.791209	0.461538	0.175824	0.318681	1.13187	0.098901	13.9011	0.285714	0.576471	0.529412	0.411765	0.247059	0.129412	1.77647	0.188235	0.211765	2.30588
	0.191489	0.106383	0.276596	0.06383	0.382979	0.723404	0.212766	3.59574	0.12766	0.42268	0.783505	0.350515	0.237113	0.164948	1.09278	0.309278	0.164948	0.298969
	0.42446	0.517986	0.323741	0.223022	0.309353	1.46043	0.208633	0.417266	0.208633	0.56962	0.78481	0.810127	0.316456	0.151899	1.67089	0.43038	0.455696	0.468354
	0.291971	0.379562	0.437956	0.20438	0.328467	0.656934	0.109489	1.21898	0.211679	0.428571	0.714286	0.561905	0.257143	0.104762	2.51429	0.142857	0.314286	0.209524
	0.396552	0.206897	0.172414	0.086207	0.206897	1.01724	0.103448	0.344828	0.068966	0.782609	0.73913	0.695652	0.26087	0.217391	1.65217	0.434783	0.043478	0.434783
	0.394366	0.183099	0.408451	0.084507	0.380282	0.985915	0.126761	0.56338	0.591549	0.555556	0.759259	0.333333	0.240741	0.074074	1.66667	0.12963	0.277778	0.925926
	0.657534	1.06849	1.08219	0.39726	0.30137	3.13699	0.260274	22.5342	0.273973	0.455696	1.35443	0.683544	0.56962	0.126582	1.6962	0.278481	0.21519	0.405063
	0.61165	1.18447	0.252427	0.300971	0.300971	1.20388	0.15534	0.446602	0.553398	0.705882	0.647059	0.352941	0.470588	0.088235	1	0.117647	0.176471	0.558824
	0.27027	0.459459	0.405405	0.108108	0.378378	0.891892	0.108108	0.540541	0.162162	0.192982	0.561404	0.263158	0.122807	0.105263	0.666667	0.052632	0.122807	0.122807
	0.415842	0.138614	0.346535	0.079208	0.356436	0.544554	0.118812	0.514852	0.188119	0.570513	1.39744	0.551282	0.442308	0.128205	1.77564	0.115385	0.538462	1.78846
	0.425532	0.276596	0.138298	0.095745	0.287234	0.670213	0.191489	2.80851	0.159574	0.470588	1.17647	0.25	0.132353	0.044118	1	0.235294	0.132353	0.411765
	0.557143	0.485714	0.542857	0.157143	0.557143	1.07143	0.142857	3.91429	0.528571	0.355556	0.244444	0.362963	0.148148	0.214815	1.59259	0.148148	0.37037	15.5778
	0.283784	0.22973	0.135135	0.054054	0.175676	0.554054	0.081081	0.27027	0.081081	0.482517	0.881119	0.328671	0.223776	0.062937	1.09091	0.132867	0.867133	0.398601
	0.663366	0.534653	0.673267	0.386139	0.425743	2.0297	0.118812	3.25743	0.445545	0.238462	0.130769	0.223077	0.153846	0.084615	0.723077	0.061539	0.115385	0.230769
	0.229508	0.459016	0.360656	0.278689	0.491803	1.67213	0.196721	0.655738	0.295082	0.473684	0.815789	0.263158	0.315789	0.157895	1.57895	0.236842	0.263158	0.473684
	0.377358	0.660377	0.707547	0.226415	0.443396	1.31132	0.179245	3.0283	0.198113	0.423077	0.166667	0.230769	0.205128	0.179487	0.987179	0.179487	0.217949	0.192308
	0.529412	0.578431	0.333333	0.372549	0.313726	1.09804	0.147059	0.676471	0.196078	0.342105	0.565789	0.578947	0.157895	0.131579	1.56579	0.092105	0.157895	0.513158
	0.841584	0.554455	0.752475	0.326733	0.475248	1.80198	0.148515	1.0297	0.287129	0.6	0.65	0.175	0.275	0.25	1.025	0.1	7.475	1.1
	0.355556	0.383333	0.3	0.977778	0.094444	0.372222	0.055556	0.116667	0.372222	0.480392	0.264706	0.186275	0.323529	0.186275	1.2549	0.166667	0.323529	0.147059
	0.223529	0.070588	0.094118	1.47059	0.070588	0.305882	0.117647	0.070588	0.223529	0.296	0.248	0.344	0.136	0.096	1.016	0.096	0.344	2.472
	0.47619	0.166667	0.285714	0.071429	0.238095	0.428571	0	0.047619	0.119048	0.366972	0.59633	0.458716	0.155963	0.06422	0.844037	0.12844	0.091743	0.651376
	0.149351	0.084416	0.168831	0.071429	0.045455	0.207792	0.038961	0.084416	0.045455	0.383721	0.72093	0.313953	0.104651	0.162791	1.60465	0.151163	0.197674	0.116279
	0.301587	0.190476	0.126984	0.063492	0.079365	0.253968	0.031746	0.079365	0.079365	0.805556	2.47222	0.416667	0.277778	0.222222	1.5	0.166667	0.166667	0.5
	0.204918	0.147541	0.090164	0.090164	0.040984	0.352459	0.032787	0.032787	0.032787	0.513761	1.23853	0.357798	0.119266	0.174312	1.3945	0.12844	1.10092	0.642202
	0.3	0.166667	0.15	0	0.066667	0.216667	0.033333	0.05	0.066667	0.538462	0.346154	0.474359	0.038462	0.166667	2.07692	0.333333	0.641026	0.230769
	0.701299	0.512987	0.292208	0.188312	0.37013	1.27922	0.123377	10.2922	0.564935	0.471264	0.310345	0.206897	0.183908	0.08046	1.05747	0.126437	0.206897	0.103448
	0.727273	0.363636	0.613636	0.204545	0.159091	1.11364	0.136364	0.181818	0.25	0.915663	0.662651	0.433735	0.228916	0.26506	2.18072	0.192771	0.180723	0.277108
	1.02222	0.444444	0.266667	0.222222	0.288889	1.04444	0.044444	1.57778	0.2	0.644068	0.288136	0.322034	0.186441	0.067797	0.728814	0.118644	0.677966	0.169492
	0.96	1.44	0.8	0.28	0.12	1.64	0.2	0.44	0.48	0.408451	0.06338	0.274648	0.133803	0.140845	1.02817	0.112676	0.091549	0.246479
	0.471264	0.402299	0.206897	0.16092	0.08046	0.436782	0.045977	0.068966	0.172414	0.503937	0.346457	0.212598	0.094488	0.094488	1.45669	0.188976	0.133858	0.464567
	0.586957	0.326087	0.380435	0.097826	0.152174	0.923913	0.163043	0.543478	0.163043	0.412429	0.813559	0.225989	0.237288	0.141243	1.19209	0.553672	2.81356	0.20339
	0.847619	0.780952	0.609524	0.304762	0.209524	1.67619	0.238095	0.47619	0.390476	0.30303	0.712121	0.318182	0.151515	0.060606	0.69697	0.136364	0.151515	0.363636
	0.56	0.46	0.5	0.54	0.12	1.7	0.08	0.54	0.38	0.46087	0.965217	0.391304	0.156522	0.156522	1.02609	0.104348	0.113043	0.217391
	0.967391	0.75	0.815217	0.391304	0.282609	2.11957	0.228261	0.413043	0.25	0.34375	0.96875	0.296875	0.109375	0.09375	1.42188	0.125	2.98438	0.1875
	0.947368	0.631579	0.842105	0.210526	0.421053	1.68421	0.368421	0.842105	0.578947	0.385321	0.229358	0.376147	0.100917	0.12844	1.33028	0.100917	0.146789	0.082569
	0.376623	0.38961	0.207792	0.12987	0.038961	0.532468	0.12987	0.155844	0.25974	0.740506	0.310127	0.518987	0.196203	0.189873	1.83544	0.151899	0.240506	0.531646
	0.595238	0.589286	0.291667	0.166667	0.220238	0.797619	0.119048	0.321429	0.244048	1.02857	1.4	0.6	0.514286	0.228571	1.42857	0.114286	0.285714	0.257143
	1.08974	0.461538	0.564103	0.371795	0.153846	2.08974	0.269231	0.653846	0.294872	0.417391	0.130435	0.373913	0.217391	0.286957	1.34783	0.208696	0.234783	0.478261
	0.623188	0.289855	0.594203	0.26087	0.304348	0.855072	0.144928	0.405797	0.202899	0.869565	0.666667	0.565217	0.202899	0.217391	1.84058	0.275362	0.202899	0.347826
	0.757962	1.27389	0.484076	0.356688	0.318471	1.48408	0.248408	1.09554	0.254777	0.577586	0.310345	0.439655	0.189655	0.146552	1.11207	0.137931	0.224138	0.224138
	1.08696	1.94203	1.11594	0.347826	0.362319	2.55072	0.362319	3.28986	0.623188	0.542056	0.878505	0.373832	0.261682	0.233645	2.28972	0.158879	0.401869	0.373832
	0.734694	0.387755	0.44898	0.22449	0.244898	0.77551	0.22449	7.89796	0.346939	0.416058	0.175182	0.255474	0.116788	0.109489	1.10219	0.109489	0.138686	0.240876
	0.552941	0.741176	0.376471	0.305882	0.058824	0.623529	0.082353	0.458824	0.376471	0.3	0.16	0.32	0.18	0.2	0.76	0.06	0.2	0.16
	0.660377	0.528302	0.603774	0.45283	0.320755	1.32075	0.188679	0.660377	0.358491	0.485714	0.6	0.4	0.371429	0.228571	0.857143	0.114286	0.171429	1.77143
	0.5	0.236111	0.458333	0.194444	0.194444	1	0.152778	10.6944	0.222222	0.516129	0.83871	0.419355	0.290323	0.290323	3.67742	0.16129	0.419355	0.129032
	0.651163	1.25581	0.581395	0.162791	0.093023	1.11628	0.186047	12.8605	0.372093	0.681818	0.9	0.609091	0.4	0.227273	2.85455	0.318182	0.563636	0.4
	0.595506	2.26966	0.550562	0.258427	0.359551	0.977528	0.078652	10.5393	0.741573	0.639344	0.393443	0.377049	0.147541	0.229508	1.98361	0.163934	0.311475	0.311475
	0.875969	0.604651	0.55814	0.418605	0.286822	1.75194	0.224806	1.12403	0.348837	0.427083	1.25	0.479167	0.197917	0.135417	1.125	0.09375	0.791667	1.07292
	0.674797	1.43902	0.430894	0.357724	0.203252	1.65041	0.186992	2.05691	0.357724	0.459459	0.608108	0.635135	0.337838	0.202703	1.64865	0.162162	0.459459	0.27027
	0.669355	1.08065	0.580645	0.362903	0.225806	0.975806	0.145161	0.524194	0.362903	0.761468	0.93578	0.385321	0.137615	0.100917	1.51376	0.155963	0.348624	0.477064
	0.869565	1.65217	0.576087	0.51087	0.326087	1.32609	0.173913	0.956522	0.434783	0.506024	0.668675	0.337349	0.114458	0.13253	1.33735	0.10241	0.319277	0.409639
	0.818182	0.363636	0.236364	0.163636	0.181818	1.09091	0.109091	0.563636	0.327273	0.493671	0.367089	0.253165	0.177215	0.075949	1.81013	0.139241	0.164557	0.177215
	0.69697	2.81818	1.13636	0.5	0.378788	1.07576	0.242424	3.71212	0.757576	0.37931	0.060345	0.301724	0.043103	0.258621	1.01724	0.12931	0.137931	0.206897
	0.635714	0.85	0.328571	0.185714	0.228571	0.957143	0.142857	0.321429	0.364286	0.490909	0.209091	0.390909	0.245455	0.181818	1.54545	0.118182	0.2	0.354545
	0.346939	0.285714	0.163265	0.163265	0.22449	1.26531	0.142857	0.122449	0.183673	0.7	0.971429	0.628571	0.157143	0.314286	2.18571	0.114286	0.4	0.257143
	0.802817	2.26761	0.901408	0.535211	0.591549	1.26761	0.112676	0.323944	0.957747	0.529412	0.313726	0.401961	0.254902	0.137255	2.11765	0.156863	0.794118	0.264706
	0.583333	1.48148	0.537037	0.157407	0.268519	0.796296	0.055556	0.268519	0.564815	0.45614	0.157895	0.368421	0.157895	0.22807	1.49123	0.157895	0.263158	0.596491
	0.558442	1.72727	0.701299	0.415584	0.285714	1.54545	0.298701	0.376623	0.38961	0.478723	0.861702	0.319149	0.234043	0.053192	1.7234	0.074468	0.244681	0.37234
	0.481013	0.544304	0.518987	0.088608	0.088608	0.936709	0.075949	2.96203	0.253165	0.357143	0.464286	0.464286	0.535714	0.107143	3.21429	0.25	0.357143	3.75
	0.604651	0.395349	0.395349	0.162791	0.186047	1.11628	0.116279	1.13953	0.418605	0.666667	0.156028	0.283688	0.283688	0.22695	1.12766	0.177305	0.276596	0.361702
	0.506329	1.49367	0.683544	0.443038	0.303797	0.746835	0.189873	0.240506	0.341772	0.472222	1.36111	0.583333	0.277778	0.277778	1.75	0.194444	0.166667	7.58333
	0.762887	0.412371	0.371134	0.237113	0.14433	1.34021	0.092784	0.381443	0.257732	0.36	0.36	0.2	0.08	0.04	0.92	0.16	0.04	6.32
	0.394737	0.307018	0.263158	0.184211	0.149123	0.570175	0.114035	0.245614	0.245614	0.514706	0.323529	0.367647	0.220588	0.323529	1.35294	0.147059	0.220588	1.30882
	0.901639	0.409836	0.459016	0.42623	0.360656	1.78689	0.245902	1.04918	0.377049	0.428571	0.25	0.410714	0.232143	0.285714	1.26786	0.214286	0.196429	0.571429
	0.675676	0.810811	0.702703	0.567568	0.216216	1.35135	0.162162	0.608108	0.337838	0.327869	0.606557	0.180328	0.106557	0.122951	1.0082	0.081967	0.483607	2.95902
	0.881356	1.11864	1.15254	0.559322	0.440678	1.25424	0.220339	0.40678	0.559322	0.465517	0.310345	0.181034	0.112069	0.163793	0.87069	0.051724	0.146552	10.4138
	0.561321	0.731132	0.400943	0.273585	0.150943	0.849057	0.183962	0.278302	0.179245	0.444444	0.37037	0.280423	0.137566	0.238095	1.1164	0.169312	0.164021	5.65079
	0.345865	0.315789	0.225564	0.067669	0.067669	0.661654	0.082707	0.676692	0.090226	0.576923	0.884615	0.076923	0.153846	0.192308	1.05769	0.519231	0.384615	0.942308
	0.769231	0.589744	0.405128	0.230769	0.241026	1.12308	0.184615	9.4	0.2	0.61194	0.850746	1.13433	0.80597	0.313433	1.8209	0.283582	0.940298	0.686567
	1	0.4375	0.625	0.5625	0.3125	2.125	0.3125	0.8125	0.75	0.884615	0.807692	1	0.846154	0.173077	1.69231	0.25	0.596154	0.307692
	0.333333	0.807018	0.280702	0.157895	0.166667	0.850877	0.061404	0.236842	0.22807	0.445946	0.743243	0.256757	0.175676	0.189189	1.33784	0.216216	0.162162	0.324324
	0.818182	0.772727	0.181818	0.227273	0.227273	1.5	0.090909	0.454545	0.272727	0.394737	0.671053	0.815789	0.276316	0.157895	1.28947	0.263158	0.276316	0.381579
	0.930556	1.25	0.402778	0.305556	0.125	1.375	0.180556	0.791667	0.222222	0.826087	0.173913	0.652174	0.26087	0.130435	2.08696	0.217391	5.26087	0.478261
	0.658537	1.14634	0.439024	0.52439	0.402439	1.39024	0.170732	0.439024	0.439024	0.517241	0.241379	0.448276	0.137931	0.275862	1.62069	0.172414	0.275862	0.206897
	0.745455	1.63636	0.6	0.145455	0.218182	1.50909	0.218182	0.618182	0.709091	0.648649	0.405405	0.351351	0.324324	0.054054	1.35135	0.27027	0.27027	0.243243
	0.680851	0.893617	0.765957	0.297872	0.319149	1.31915	0.148936	1.02128	0.680851	0.331361	0.183432	0.278107	0.195266	0.177515	0.893491	0.159763	0.491124	2.52071
	1	1.54545	0.590909	0.5	0.318182	1.18182	0.181818	0.636364	0.636364	0.886364	0.340909	0.863636	0.340909	0.318182	1.52273	0.204545	0.340909	0.863636
	0.42	1.08	0.56	0.28	0.16	1	0.2	0.44	0.28	0.557377	0.278689	0.295082	0.229508	0.196721	1.54098	0.065574	0.262295	0.508197
	0.365854	0.439024	0.609756	0.268293	0.121951	0.658537	0.170732	0.439024	0.121951	0.724638	0.289855	0.492754	0.275362	0.173913	1.63768	0.15942	0.347826	0.666667
	0.835165	1.79121	0.549451	0.461538	0.43956	1.24176	0.197802	0.175824	0.43956	0.319444	0.263889	0.138889	0.138889	0.138889	0.659722	0.090278	0.145833	1.73611
	0.555556	0.460317	0.285714	0.444444	0.174603	1.09524	0.222222	1.57143	0.126984	0.505376	0.268817	0.397849	0.419355	0.172043	1.16129	0.129032	0.150538	0.27957
	0.627907	0.713178	0.465116	0.20155	0.333333	1.31008	0.217054	0.48062	0.271318	0.36	1.74	0.72	0.34	0.18	1.74	0.22	8.18	0.44
	1.27273	0.909091	0.48951	0.391608	0.405594	1.6014	0.251748	0.468531	0.482517	0.672269	0.689076	0.84874	0.294118	0.310924	2.03361	0.260504	0.680672	0.823529
	0.454545	0.854545	0.690909	0.345455	0.236364	0.981818	0.127273	0.363636	0.309091	0.621053	0.557895	0.4	0.252632	0.073684	1.25263	0.178947	0.168421	0.378947
	0.637681	1.26087	0.826087	0.449275	0.202899	1.2029	0.318841	0.652174	1.05797	0.934783	0.402174	0.847826	0.336957	0.163043	2.1413	0.108696	0.293478	0.869565
	0.714286	1.02521	0.571429	0.294118	0.327731	0.94958	0.226891	1.84874	0.327731	0.56338	0.352113	0.197183	0.211268	0.197183	1.47887	0.15493	0.169014	1.07042
	0.611111	2.83333	0.666667	0.277778	0.722222	1.66667	0.166667	0.666667	0.722222	0.430464	0.264901	0.331126	0.145695	0.086093	1.31126	0.072848	0.172185	0.291391
	0.593496	0.495935	0.252033	0.211382	0.252033	1.00813	0.203252	0.601626	0.130081	0.488235	0.388235	0.370588	0.094118	0.158824	1.49412	0.282353	0.364706	0.188235
	0.652542	0.533898	0.220339	0.20339	0.322034	1.29661	0.262712	0.627119	0.228814	0.417647	0.105882	0.264706	0.164706	0.088235	1.04706	0.082353	0.117647	0.223529
	0.642857	0.5	0.642857	0.357143	0.5	3.14286	0.5	17.4286	0.142857	0.415584	0.168831	0.272727	0.116883	0.220779	1.09091	0.181818	0.168831	0.272727
	0.350993	0.562914	0.251656	0.152318	0.139073	0.821192	0.07947	0.291391	0.18543	0.66129	0.193548	0.354839	0.177419	0.145161	0.758065	0.193548	0.145161	0.177419
	1.28571	1.46429	0.785714	0.535714	0.5	1.21429	0.464286	0.464286	0.642857	0.373272	0.428571	0.235023	0.253456	0.138249	1.01382	0.202765	4.00922	6.04608
	1	0.888889	0.911111	0.222222	0.355556	1.6	0.222222	0.8	0.777778	0.896552	0.241379	0.741379	0.172414	0.224138	2.87931	0.37931	0.258621	0.362069
	0.644444	0.655556	0.566667	0.211111	0.244444	1.44444	0.188889	0.533333	0.322222	0.59633	0.577982	0.458716	0.201835	0.284404	1.56881	0.12844	0.201835	0.385321
	1	1.21359	0.456311	0.320388	0.776699	1.66019	0.475728	6.26214	0.650485	0.674797	0.268293	0.406504	0.235772	0.219512	2.26829	0.162602	0.292683	0.813008
	0.606742	1.19101	0.876404	0.370787	0.707865	1.46067	0.123596	0.393258	0.483146	0.544118	0.294118	0.352941	0.367647	0.176471	1.88235	0.161765	1.45588	0.397059
	0.595041	1.76033	0.77686	0.495868	0.305785	1.04132	0.239669	1.00826	0.338843	0.653333	0.613333	0.32	0.226667	0.16	1.28	0.133333	1.06667	0.226667
	1.15	0.7	1	0.1	0.6	1.1	0.05	0.35	0.85	0.569892	0.806452	0.44086	0.247312	0.204301	1.82796	0.129032	0.27957	0.408602
	0.444444	0.37037	0.351852	0.444444	0.212963	1.18519	0.194444	6.00926	0.194444	0.571429	0.964286	0.333333	0.261905	0.178571	1.5	0.130952	0.107143	0.202381
	0.695652	1.30435	0.521739	0.347826	0.347826	1.65217	0.391304	0.26087	0.956522	0.346154	0.205128	0.320513	0.269231	0.179487	1.37179	0.141026	0.269231	0.205128
	0.731183	0.569892	0.526882	0.27957	0.236559	1.15054	0.193548	0.473118	0.27957	0.625	0.236111	0.347222	0.333333	0.263889	1.36111	0.25	0.138889	0.208333
	0.428571	0.457143	0.485714	0.342857	0.485714	1.6	0.257143	5.42857	0.4	0.439655	0.284483	0.327586	0.163793	0.172414	1.52586	0.155172	0.112069	0.258621
	0.849315	0.616438	0.630137	0.424658	0.452055	1.60274	0.452055	2.17808	0.369863	0.6	0.657143	0.445714	0.165714	0.125714	1.18286	0.188571	0.148571	0.611429
	0.686275	0.431373	0.254902	0.117647	0.235294	2.03922	0.294118	1.2549	0.27451	0.583333	1.625	0.958333	0.166667	0.166667	2.70833	0.375	0.416667	2.20833
	0.596491	0.754386	0.350877	0.368421	0.175439	1.40351	0.140351	5.36842	0.263158	0.511905	0.369048	0.261905	0.071429	0.178571	1.15476	0.130952	0.142857	0.190476
	0.736264	0.56044	0.582418	0.384615	0.373626	1.61538	0.285714	5.05494	0.274725	0.402985	0.298507	0.291045	0.134328	0.134328	1.63433	0.149254	0.179104	0.19403
	0.555556	1.02778	0.513889	0.256944	0.201389	0.6875	0.194444	0.291667	0.236111	0.532468	0.298701	0.337662	0.103896	0.181818	2.02597	0.168831	0.155844	0.181818
	0.776119	0.402985	0.373134	0.268657	0.358209	1.31343	0.238806	0.432836	0.164179	0.404762	0.52381	0.309524	0.27381	0.130952	1.44048	0.095238	0.071429	0.130952
	0.486486	0.459459	0.297297	0.310811	0.175676	1.2027	0.513514	0.351351	0.256757	0.263158	1.75439	0.54386	0.350877	0.175439	1.42105	0.157895	0.245614	0.526316
	0.461538	1.53846	1.07692	0.076923	0.230769	1.23077	0.230769	0.230769	3.92308	0.369748	0.508403	0.285714	0.134454	0.079832	0.920168	0.117647	0.222689	0.920168
	0.765823	1.26582	0.632911	0.512658	0.335443	1.21519	0.28481	0.322785	0.348101	0.615385	0.307692	0.435897	0.307692	0.064103	2.39744	0.166667	0.205128	0.858974
	1.30612	2.5102	0.44898	0.306122	0.163265	2	0.204082	0.428571	0.510204	0.246377	0.289855	0.333333	0.188406	0.086957	0.492754	0.057971	0.666667	0.101449
	0.817204	0.83871	0.817204	0.258065	0.365591	1.47312	0.290323	1.52688	0.193548	0.461538	0.307692	0.338462	0.153846	0.123077	1.12308	0.046154	0.169231	0.430769
	0.714286	1.6	0.642857	0.4	0.214286	1.54286	0.157143	0.842857	0.471429	0.623077	0.9	0.561538	0.369231	0.207692	1.46923	0.238462	0.253846	0.592308
	0.677419	1.29032	0.290323	0.193548	0.419355	0.903226	0.290323	0.645161	0.580645	0.401709	1.20513	0.393162	0.102564	0.179487	1.23077	0.059829	0.102564	0.42735
	0.508475	0.228814	0.525424	0.194915	0.237288	2.11864	0.152542	0.228814	0.347458	0.493506	0.798701	0.24026	0.097403	0.136364	1.31169	0.142857	0.415584	2.66883
	0.435897	0.487179	0.487179	0.307692	0.230769	0.74359	0.102564	0.666667	0.205128	0.179688	0.078125	0.265625	0.046875	0.023438	0.898438	0.039063	0.101563	0.140625
	0.484848	0.969697	0.454545	0.242424	0.181818	1	0.151515	0.909091	0.333333	0.491379	0.068966	0.327586	0.112069	0.137931	0.905172	0.086207	0.137931	0.310345
	0.535714	0.214286	0.535714	0.392857	0.375	1.58929	0.267857	1.05357	0.392857	0.447368	0.087719	0.210526	0.096491	0.122807	0.991228	0.070175	0.210526	0.350877
	0.699386	1.99387	0.969325	0.447853	0.368098	1.73006	0.214724	0.539877	0.570552	0.622951	0.311475	0.57377	0.278689	0.131148	2.36066	0.131148	0.262295	0.393443
	0.336735	0.316327	0.234694	0.295918	0.173469	0.683673	0.091837	0.132653	0.214286	0.622222	0.444444	0.688889	0.133333	0.155556	1.86667	0.222222	0.511111	0.444444
	0.916667	0.194444	0.527778	0.222222	0.444444	1.22222	0.111111	1.19444	0.361111	0.340426	0.148936	0.255319	0.117021	0.074468	1.47872	0.095745	0.180851	0.223404
	0.542857	0.642857	0.814286	0.428571	0.228571	1.27143	0.128571	0.485714	0.5	0.303371	0.370787	0.089888	0.089888	0.067416	0.550562	0.089888	0.123596	0.078652
	0.240506	0.481013	0.240506	0.303797	0.177215	0.405063	0.075949	0.139241	0.291139	0.173913	0.782609	0.130435	0.108696	0.043478	0.673913	0.152174	0.021739	0.043478
	0.512195	0.146341	0.414634	0.390244	0.268293	1.04878	0.268293	1.70732	0.268293	0.409091	0.393939	0.106061	0.136364	0.075758	0.5	0.060606	0.19697	0.318182
	0.926829	1.12195	0.658537	0.390244	0.365854	1.29268	0.121951	0.365854	0.439024	0.265306	0.285714	0.156463	0.07483	0.108844	0.285714	0.081633	0.07483	0.136054
	0.733333	2.8	0.666667	0.533333	0.666667	1.33333	0.4	1.46667	1.2	0.553846	0.230769	0.230769	0.215385	0.230769	0.4	0.138462	0.107692	1.04615
	0.560606	1.40152	0.840909	0.439394	0.393939	1.40909	0.121212	0.363636	0.257576	0.278196	0.240602	0.18797	0.203008	0.105263	0.609023	0.180451	0.120301	0.210526
	0.543046	0.589404	0.384106	0.165563	0.218543	0.940397	0.205298	4.35099	0.18543	0.460526	0.960526	0.236842	0.131579	0.131579	1.05263	0.092105	0.210526	0.263158
	0.833333	0.375	0.3125	0.104167	0.291667	0.833333	0.3125	4.54167	0.229167	0.467213	0.204918	0.47541	0.098361	0.090164	1.95902	0.090164	0.155738	0.040984
	0.473684	0.263158	0.442105	0.294737	0.326316	0.936842	0.168421	3.72632	0.221053	0.40404	0.333333	0.59596	0.10101	0.121212	2.55556	0.060606	0.131313	0.10101
	0.731707	0.512195	0.439024	0.268293	0.292683	1.02439	0.219512	1.36585	0.243902	0.173469	0.479592	0.183673	0.05102	0.061225	0.734694	0.040816	0.153061	0.122449
	0.457143	0.451429	0.314286	0.291429	0.182857	1.32571	0.257143	3.71429	0.342857	0.170616	0.834123	0.156398	0.109005	0.137441	0.412322	0.066351	0.322275	0.336493
	0.602837	0.560284	0.425532	0.191489	0.234043	0.978723	0.184397	2.60284	0.375887	0.33945	0.348624	0.284404	0.302752	0.192661	0.816514	0.082569	0.477064	0.33945
	0.5	0.543478	0.271739	0.195652	0.130435	1.27174	0.152174	3.86957	0.217391	0.323529	0.492647	0.198529	0.261029	0.580882	0.639706	0.077206	0.404412	0.518382
	0.741935	1.37419	0.632258	0.503226	0.367742	1.34839	0.212903	0.767742	0.419355	0.357143	0.452381	0.261905	0.5	0.02381	0.571429	0.071429	0.285714	0.190476
	2.33333	0.761905	0.833333	0.619048	0.309524	2.19048	0.238095	4.42857	1.02381	0.245763	0.245763	0.144068	0.101695	0.194915	0.669492	0.118644	0.355932	0.084746
	0.525641	0.602564	0.397436	0.141026	0.269231	1.55128	0.205128	0.602564	0.282051	0.373494	0.554217	0.301205	0.108434	0.204819	0.626506	0.180723	0.39759	0.301205
	0.586207	0.310345	0.137931	0.137931	0.103448	1	0.103448	4.82759	0.310345	0.42268	0.57732	0.309278	0.164948	0.14433	0.587629	0.113402	0.175258	1.25773
	0.548387	1.48387	0.532258	0.193548	0.258065	1.96774	0.290323	1.04839	0.483871	0.571429	0.685714	0.4	0.142857	0.142857	0.8	0.085714	0.171429	0.342857
	0.707792	0.441558	0.5	0.383117	0.331169	0.954545	0.214286	1.5	0.305195	0.430851	1.03191	0.223404	0.223404	0.18617	0.851064	0.154255	0.218085	1.16489
	0.65	0.41	0.45	0.52	0.31	1.28	0.23	1.64	0.36	0.358491	1.03774	0.238994	0.132075	0.257862	0.937107	0.238994	0.138365	0.176101
	0.508197	2.39344	0.52459	0.47541	0.245902	1.04918	0.147541	0.196721	0.393443	0.27907	3.46512	0.209302	0.104651	0.093023	0.406977	0.104651	0.127907	0.081395
	0.704918	0.836066	0.442623	0.081967	0.344262	1.36066	0.245902	0.47541	0.393443	0.158228	0.348101	0.189873	0.113924	0.14557	0.341772	0.094937	0.094937	0.588608
	0.521739	0.521739	0.173913	0.195652	0.26087	1.5	0.173913	6.76087	0.282609	0.272727	0.69697	0.242424	0.030303	0.060606	0.378788	0.015152	0.121212	0.606061
	0.819672	0.590164	0.377049	0.606557	0.442623	1.7541	0.147541	6.67213	0.344262	0.246753	0.324675	0.207792	0.090909	0.116883	0.324675	0.038961	0.103896	0.103896
	0.693548	0.693548	0.822581	0.322581	0.854839	1.40323	0.241935	0.322581	0.225806	0.234375	1.75	0.125	0.046875	0.0625	0.296875	0.0625	0.21875	0.03125
	0.975806	0.91129	0.701613	0.217742	0.354839	1.3629	0.266129	0.362903	0.33871	0.272727	1.09848	0.393939	0.204545	0.151515	0.484848	0.356061	0.159091	0.780303
	0.733333	3.53333	0.355556	0.244444	0.333333	1.8	0.288889	3.35556	0.244444	0.317568	0.722973	0.283784	0.148649	0.216216	0.554054	0.114865	0.148649	0.432432
	0.754286	0.651429	0.571429	0.297143	0.36	1.48	0.205714	0.462857	0.571429	0.444444	0.625	0.5	0.236111	0.111111	0.666667	0.111111	0.138889	0.513889
	0.546512	0.674419	0.44186	0.255814	0.162791	1.02326	0.22093	1.7907	0.151163	0.25	0.15625	0.08125	0.08125	0.08125	0.3	0.06875	0.0875	0.6375
	0.741667	1.50833	0.491667	0.425	0.225	0.966667	0.141667	0.275	0.191667	0.211429	0.28	0.125714	0.045714	0.08	0.285714	0.017143	0.091429	1.14857
	0.807692	0.509615	0.567308	0.173077	0.307692	1.69231	0.221154	1.75962	0.182692	0.270492	0.229508	0.122951	0.073771	0.090164	0.47541	0.090164	0.237705	0.336066
	0.753846	0.269231	0.592308	0.376923	0.315385	1.48462	0.169231	6.99231	0.315385	0.25	1.38889	0.222222	0.083333	0.083333	0.333333	0.083333	0.055556	1.05556
	0.785714	0.904762	1.14286	0.190476	0.380952	1.28571	0.238095	0.333333	0.97619	0.2	2.4	0.133333	0.2	0.066667	1.06667	0.133333	0.066667	3
	0.476563	1.63281	0.617188	0.320313	0.5	1.10156	0.257813	0.320313	0.359375	0.398438	1	0.296875	0.210938	0.15625	0.601563	0.140625	5.86719	0.671875
	0.62069	0.62069	0.62069	0.586207	0.241379	1.75862	0.206897	4.96552	0.62069	0.407407	1	0.148148	0.037037	0.111111	0.518519	0.111111	0.111111	0.185185
	0.654545	0.872727	1.21818	0.418182	0.490909	1.12727	0.254545	0.272727	0.672727	0.414634	0.707317	0.378049	0.036585	0.146341	0.353659	0.426829	0.329268	0.548781
	0.702703	1.05405	0.459459	0.459459	0.405405	2.13514	0.162162	2.08108	0.243243	0.220339	0.694915	0.110169	0.135593	0.110169	0.677966	0.067797	1.83051	1.13559
	0.337278	0.366864	0.195266	0.136095	0.071006	0.627219	0.094675	0.307692	0.16568	0.277778	0.888889	0.444444	0.055556	0.333333	0.222222	0	0.222222	0.111111
	0.791667	0.635417	0.791667	0.197917	0.239583	1.10417	0.15625	0.489583	0.302083	0.325758	0.257576	0.25	0.083333	0.166667	0.545455	0.098485	0.136364	1.13636
	0.796875	0.671875	0.40625	0.21875	0.078125	0.8125	0.125	6.625	0.453125	0.536232	0.623188	0.246377	0.043478	0.173913	0.623188	0.086957	0.217391	3.3913
	0.597561	1.2561	0.512195	0.20122	0.426829	1.01829	0.109756	0.182927	0.353659	0.367647	0.617647	0.647059	0.132353	0.088235	1.41176	0.117647	0.117647	0.205882
	0.42	0.28	0.18	0.1	0.1	0.72	0.16	0.24	0.2	0.371901	0.322314	0.256198	0.115702	0.099174	2.61983	0.066116	0.22314	0.438017
	0.557823	0.857143	0.571429	0.55102	0.176871	1	0.122449	0.428571	0.231293	0.534162	0.571429	0.167702	0.15528	0.099379	1.32919	0.298137	0.248447	0.73913
	0.737589	0.460993	0.439716	0.382979	0.326241	1.37589	0.184397	2.37589	0.255319	0.443038	0.873418	0.278481	0.177215	0.164557	1.13924	0.113924	0.379747	0.101266
	0.428571	0.851429	0.291429	0.148571	0.148571	0.651429	0.091429	0.182857	0.148571	0.411765	0.647059	0.222689	0.201681	0.151261	1.19328	0.147059	0.184874	0.168067
	0.926829	0.52439	0.487805	0.390244	0.682927	2.65854	0.134146	0.841463	0.170732	0.361111	0.277778	0.402778	0.138889	0.069444	1.34722	0.097222	0.208333	0.375
	0.333333	0.325203	0.276423	0.178862	0.162602	0.829268	0.089431	0.227642	0.113821	0.5	1.55556	0.203704	0.314815	0.12963	1.14815	0.203704	0.203704	0.203704
	0.814371	1.07784	0.622755	0.401198	0.437126	1.29341	0.215569	9.36527	0.502994	0.576923	0.25	0.480769	0.192308	0.134615	1.71154	0.076923	0.134615	0.307692
	0.625	0.760417	0.604167	0.354167	0.333333	0.947917	0.177083	0.291667	0.3125	0.271605	0.308642	0.617284	0.148148	0.098765	1.34568	0.111111	0.135802	0.234568
	0.342857	0.571429	0.285714	0.571429	0.114286	0.914286	0.142857	0.285714	0.285714	0.380952	1.60317	0.428571	0.31746	0.047619	1.93651	0.079365	11.4921	0.365079
	0.931035	1.24138	0.758621	0.37931	0.37931	1.06897	0.275862	10.6552	0.37931	0.241379	0.603448	0.137931	0.068966	0.103448	1.08621	0.637931	0.086207	0.103448
	0.428571	0.43956	0.32967	0.263736	0.296703	0.802198	0.076923	0.340659	0.153846	0.383333	0.25	0.416667	0.383333	0.05	1.1	0.216667	0.25	0.133333
	0.576923	0.730769	0.423077	0.269231	0.307692	0.923077	0.230769	9.98077	0.346154	0.243421	0.618421	0.25	0.098684	0.059211	1.28947	0.013158	0.078947	0.039474
	0.847826	0.73913	0.673913	0.608696	0.380435	1.84783	0.184783	1.21739	0.5	0.220859	0.478528	0.220859	0.153374	0.104294	0.846626	0.122699	0.319018	0.092025
	0.289655	0.517241	0.158621	0.103448	0.103448	0.455172	0.406897	0.289655	0.117241	0.731707	0.837398	0.447154	0.195122	0.186992	2.5935	0.138211	0.365854	0.634146
	0.43662	0.732394	0.408451	0.197183	0.225352	0.732394	0.056338	0.239437	0.15493	0.377778	1.17778	0.511111	0.4	0.177778	6.37778	0.133333	0.244444	0.222222
	0.41853	0.56869	0.255591	0.076677	0.146965	0.968051	0.166134	3.48243	0.434505	0.3125	0.6875	0.25	0.125	0.0625	0.71875	0	1.4375	0.28125
	0.73913	0.347826	0.23913	0.217391	0.304348	0.956522	0.23913	13.8696	0.326087	0.319588	0.154639	0.216495	0.103093	0.103093	0.958763	0.103093	0.14433	6.98969
	0.581081	0.851351	0.540541	0.216216	0.283784	1.05405	0.067568	0.283784	0.189189	0.269841	0.936508	0.365079	0.174603	0.111111	0.730159	0.126984	8.4127	0.349206
	0.282609	0.673913	0.326087	0.23913	0.108696	0.804348	0.26087	0.413043	0.130435	0.413793	1.62069	0.482759	0.310345	0.172414	2.27586	0.344828	4.86207	0.310345
	1.52542	0.915254	0.38983	0.254237	0.542373	2.69492	0.186441	3.33898	0.677966	0.291667	0.479167	0.333333	0.0625	0.104167	1.35417	0	0.354167	0.25
	0.444444	3.31111	0.422222	0.244444	0.177778	0.755556	0.088889	0.4	0.133333	0.44	1.07333	0.373333	0.146667	0.133333	1.37333	0.266667	0.14	0.24
	0.728261	1.70652	1.33696	0.73913	0.391304	1.42391	0.217391	0.652174	0.478261	0.619048	0.714286	0.809524	0.238095	0.142857	2.38095	0.428571	0.095238	0.285714
	0.627451	0.382353	0.421569	0.186275	0.323529	1.10784	0.137255	2.58824	0.911765	0.56	0.92	0.44	0.28	0.136	1.496	0.136	0.768	0.184
	0.445455	0.954545	0.509091	0.218182	0.2	1.26364	0.254545	1.00909	0.218182	0.375	0.875	0.35	0.2	0.275	1.975	0.25	0.175	0.2
	0.761905	0.492063	0.571429	0.206349	0.365079	1.1746	0.333333	7.11111	0.269841	0.269231	1.28846	0.355769	0.221154	0.096154	2.05769	0.076923	0.096154	0.201923
	0.757576	0.878788	0.646465	0.424242	0.343434	1.54545	0.222222	0.464646	0.494949	0.697674	0.488372	0.790698	0.325581	0.27907	2.83721	0.186047	0.162791	0.55814
	0.64557	0.493671	0.303797	0.088608	0.202532	1.1519	0.139241	2.1519	0.696203	0.348837	1.46512	0.248062	0.170543	0.162791	1.48062	0.108527	0.317829	0.395349
	0.444444	0.492063	0.396825	0.15873	0.222222	0.904762	0.206349	0.333333	0.238095	0.134615	0.230769	0.153846	0.115385	0.115385	0.576923	0.192308	0.192308	0.115385
	0.292308	0.215385	0.523077	0.169231	0.153846	0.523077	0.123077	0.184615	0.230769	0.255814	0.488372	0.325581	0.162791	0.104651	0.872093	0.093023	0.046512	0.418605
	0.6875	0.348214	0.455357	0.357143	0.232143	1.1875	0.169643	0.633929	0.276786	0.376923	0.692308	0.246154	0.115385	0.1	1.04615	0.076923	0.123077	0.415385
	0.323529	0.254902	0.235294	0.186275	0.205882	0.833333	0.117647	0.284314	0.22549	0.428571	0.952381	0.297619	0.107143	0.166667	1.60714	0.083333	4.91667	0.22619
	0.522727	0.295455	0.818182	0.159091	0.454545	1.18182	0.136364	0.977273	0.181818	0.376238	0.118812	0.287129	0.079208	0.108911	0.871287	0.108911	0.108911	0.316832
	0.313559	0.177966	0.330508	0.110169	0.161017	0.567797	0.09322	0.118644	0.118644	0.254237	0.20339	0.279661	0.110169	0.09322	2.27966	0.09322	0.20339	1.58475
	0.84127	0.285714	0.47619	0.761905	0.238095	1.12698	0.222222	7.31746	0.396825	0.40201	0.261307	0.417085	0.155779	0.125628	1.15075	0.080402	0.20603	0.261307
	0.709091	0.709091	0.581818	0.236364	0.181818	0.927273	0.254545	5.36364	0.436364	0.649123	0.736842	0.263158	0.368421	0.263158	1.98246	0.263158	0.157895	22
	0.520325	0.260163	0.373984	0.398374	0.325203	0.878049	0.097561	0.96748	0.243902	0.363208	0.537736	0.231132	0.070755	0.070755	0.721698	0.132075	0.127358	0.221698
	0.792683	0.707317	0.682927	0.585366	0.402439	1.28049	0.219512	4.79268	0.402439	0.439024	0.105691	0.398374	0.162602	0.065041	1.09756	0.146341	0.146341	1.62602
	0.546392	0.371134	0.556701	0.134021	0.268041	1.14433	0.154639	0.391753	0.226804	0.323529	1.04902	0.156863	0.147059	0.176471	0.823529	0.117647	0.117647	0.382353
	0.444444	0.5	0.361111	0.236111	0.111111	0.805556	0.111111	0.125	0.111111	0.371429	0.257143	0.314286	0.085714	0.128571	1.04286	0.085714	0.357143	2.07143
	0.312849	0.363128	0.335196	0.162011	0.117318	0.558659	0.050279	0.22905	0.128492	0.429825	1.15789	0.535088	0.192982	0.184211	1.5	0.122807	0.184211	0.377193
	0.745455	0.4	0.209091	0.1	0.154545	0.609091	0.127273	44.6364	0.445455	0.351563	0.226563	0.21875	0.046875	0.125	0.8125	0.046875	0.148438	0.257813
	0.751724	0.717241	0.813793	0.448276	0.324138	1.41379	0.255172	1.44828	0.324138	0.292683	1.18699	0.227642	0.130081	0.121951	1.54472	0.130081	0.894309	0.219512
	0.457143	0.8	0.685714	0.771429	0.371429	1.51429	0.171429	3.74286	0.485714	0.478261	0.434783	0.608696	0.086957	0.217391	1.65217	0.304348	0.086957	0
	0.734177	0.392405	0.379747	0.265823	0.240506	1.01266	0.177215	0.582278	0.177215	0.315217	0.847826	0.282609	0.076087	0.130435	0.891304	0.108696	0.184783	0.402174
	0.506494	0.344156	0.337662	0.168831	0.162338	0.928571	0.064935	0.331169	0.220779	0.357143	0.5	1.21429	0.571429	0.714286	1.92857	0	0.071429	0.285714
	0.652174	1.6087	0.26087	0.5	0.304348	1.54348	0.326087	1.23913	0.26087	0.461538	0.435897	0.74359	0.25641	0.102564	1.64103	0.051282	0.051282	0.794872
	0.708333	0.875	0.666667	0.458333	0.583333	1.58333	0.375	2.20833	0.166667	0.357143	0.265306	0.295918	0.22449	0.173469	0.826531	0.173469	0.72449	0.132653
	0.56391	0.323308	0.43609	0.330827	0.240602	0.977444	0.180451	0.864662	0.157895	0.476636	2.09346	0.803738	0.242991	0.186916	1.75701	0.121495	0.813084	1.39252
	0.849315	1.13699	0.876712	0.671233	0.315068	1.82192	0.383562	0.534247	0.328767	0.28866	0.463918	0.237113	0.278351	0.07732	0.994845	0.371134	0.149485	0.103093
	0.669565	0.573913	0.547826	0.217391	0.434783	1.51304	0.217391	0.982609	0.365217	0.451613	0.44086	0.408602	0.215054	0.11828	1.25806	0.172043	0.172043	0.172043
	0.543478	0.565217	0.391304	0.217391	0.130435	0.847826	0.130435	27.3043	0.23913	0.366667	0.2	0.333333	0.066667	0.066667	0.75	0.05	0.116667	0.2
	0.633333	0.566667	0.544444	0.2	0.277778	0.988889	0.266667	21.5444	0.2	0.405063	0.35443	0.443038	0.151899	0.088608	0.670886	0.063291	0.240506	0.303797
	0.710145	1.15942	0.666667	0.42029	0.391304	1.69565	0.26087	4.08696	0.507246	0.261538	0.984615	0.2	0.2	0.092308	0.815385	0.061539	0.153846	5.50769
	0.516129	3.83871	1.67742	0.483871	0.225806	1.87097	0.129032	0.354839	1.22581	0.201923	1	0.182692	0.115385	0.096154	0.596154	0.057692	0.144231	0.394231
	0.454023	0.218391	0.304598	0.143678	0.149425	0.568965	0.109195	0.218391	0.172414	0.311594	0.224638	0.15942	0.057971	0.130435	0.644928	0.07971	0.043478	0.101449
	0.425926	0.407407	0.333333	0.148148	0.185185	1.18519	0.092593	0.203704	0.166667	0.215385	0.3	0.169231	0.061539	0.061539	0.969231	0.092308	0.092308	0.038462
	0.229008	0.183206	0.198473	0.282443	0.183206	0.48855	0.076336	0.229008	0.114504	0.333333	0.627451	0.137255	0.137255	0.068628	0.588235	0.352941	0.098039	0.098039
	0.692771	0.596386	0.361446	0.144578	0.216867	1.07831	0.144578	2.31325	0.23494	0.320261	0.575163	0.320261	0.143791	0.071895	0.784314	0.098039	0.130719	0.130719
	0.588235	0.411765	0.352941	0.323529	0.294118	1.41176	0.088235	1.32353	0.264706	0.401961	0.264706	0.22549	0.078431	0.147059	1.15686	0.088235	0.284314	0.205882
	0.382353	0.764706	0.735294	0.441176	0.205882	0.764706	0.176471	0.323529	0.441176	0.283871	0.432258	0.16129	0.135484	0.096774	0.858065	0.083871	0.129032	0.193548
	0.690476	0.444444	0.269841	0.103175	0.166667	1.07937	0.142857	5.27778	0.404762	0.333333	0.270833	0.3125	0.0625	0.052083	0.822917	0.072917	0.135417	0.270833
	0.675325	0.532468	0.675325	0.116883	0.285714	1.51948	0.181818	3.79221	0.376623	0.298387	0.096774	0.25	0.120968	0.064516	0.798387	0.080645	0.725806	0.064516
	0.69403	0.69403	0.447761	0.365672	0.283582	1.50746	0.231343	0.507463	0.358209	0.414634	1.02439	0.317073	0.146341	0.097561	0.878049	0.073171	0.097561	1.29268
	0.539683	2.11111	0.825397	0.380952	0.444444	1.53968	0.238095	1.68254	0.428571	0.233577	0.20438	0.19708	0.058394	0.051095	0.627737	0.029197	0.072993	0.313869
	0.6	0.881818	0.490909	0.572727	0.318182	1.24545	0.254545	0.636364	0.4	0.462687	1.79104	0.574627	0.179104	0.186567	1.43284	0.141791	0.320896	1.04478
	0.6	0.32	0.37	0.32	0.18	0.87	0.2	0.65	0.16	0.294737	0.115789	0.273684	0.126316	0.084211	0.652632	0.084211	0.189474	0.094737
	0.68	0.595556	0.484444	0.351111	0.368889	1.26222	0.191111	1.35111	0.408889	0.279221	0.331169	0.383117	0.142857	0.084416	0.811688	0.097403	0.168831	0.214286
	0.638889	1.47222	0.694444	0.277778	0.333333	1.63889	0.111111	1.27778	0.5	0.290909	0.607273	0.316364	0.163636	0.072727	0.92	0.774545	0.276364	0.112727
	0.744444	1.91111	1	0.522222	0.444444	1.3	0.222222	0.733333	0.588889	0.51634	0.379085	0.379085	0.20915	0.150327	1.54902	0.156863	0.189542	0.20915
	0.64	3.96	0.76	0.12	0.28	1.88	0.08	6.28	0.72	0.429688	0.703125	0.382813	0.203125	0.085938	1.13281	0.507813	0.078125	0.078125
	0.395833	0.4375	0.479167	0.15625	0.25	0.739583	0.145833	0.666667	0.322917	0.276786	0.075893	0.169643	0.084821	0.075893	0.375	0.0625	0.111607	0.151786
	0.4	0.472727	0.345455	0.209091	0.227273	0.636364	0.090909	0.2	0.181818	0.393258	0.179775	0.224719	0.101124	0.095506	0.511236	0.089888	1.34831	0.275281
	0.565657	1.0202	0.737374	0.222222	0.333333	1.57576	0.151515	1.81818	0.484848	0.209877	0.444444	0.339506	0.098765	0.111111	0.376543	0.055556	0.222222	0.506173
	0.608696	1.38406	0.623188	0.268116	0.26087	1.15942	0.210145	3.15942	0.362319	0.35545	0.398104	0.317536	0.099526	0.094787	0.734597	0.104265	0.402844	0.246445
	0.685714	0.942857	0.314286	0.228571	0.057143	1.42857	0.114286	0.742857	0.228571	0.241379	0.868966	0.227586	0.124138	0.144828	0.489655	0.068966	0.082759	0.255172
	1.53012	2.12048	0.927711	0.180723	0.349398	1.6506	0.108434	0.626506	0.638554	0.211538	0.134615	0.153846	0.057692	0.173077	0.365385	0.057692	0.115385	0.538462
	0.733333	0.808333	0.641667	0.383333	0.4	1.35833	0.283333	0.666667	0.341667	0.299145	0.119658	0.316239	0.08547	0.119658	0.410256	0.128205	0.264957	0.401709
	0.506329	0.512658	0.335443	0.392405	0.253165	1.46835	0.158228	0.373418	0.28481	0.254902	0.137255	0.176471	0.098039	0.137255	0.372549	0.078431	0.078431	0.098039
	0.606061	0.727273	0.454545	0.121212	0.272727	0.909091	0.181818	13.4848	0.272727	0.302083	0.328125	0.145833	0.104167	0.078125	0.401042	0.0625	0.260417	0.234375
	0.684211	3.28947	0.868421	0.263158	0.210526	1.57895	0.026316	1.26316	0.578947	0.21519	0.126582	0.202532	0.075949	0.037975	0.544304	0.088608	0.227848	0.329114
	0.703704	0.740741	0.425926	0.296296	0.333333	1.46296	0.203704	1.48148	0.481481	0.217822	0.128713	0.188119	0.069307	0.108911	0.405941	0.049505	0.089109	0.316832
	0.783133	2.16867	0.686747	0.341365	0.301205	1.51406	0.164659	1.67871	0.726908	0.283898	0.216102	0.190678	0.118644	0.190678	0.385593	0.067797	0.118644	0.283898
	0.704545	0.403409	0.318182	0.193182	0.261364	0.909091	0.215909	2.79545	0.215909	0.186047	0.627907	0.209302	0.046512	0.255814	0.581395	0.093023	0.232558	0.790698
	0.28866	0.494845	0.329897	0.134021	0.113402	0.505155	0.103093	0.061856	0.154639	0.438776	0.234694	0.163265	0.102041	0.132653	0.561224	0.142857	0.173469	0.938776
	0.411765	2.82353	1	0.705882	0.470588	1.11765	0.117647	0.705882	0.764706	0.383234	0.269461	0.191617	0.095808	0.113772	0.371257	0.077844	0.167665	0.634731
	0.438596	1.15789	0.692982	0.412281	0.166667	0.701754	0.122807	0.149123	0.324561	0.41	1.17	0.28	0.1	0.12	0.42	0.14	0.32	0.81
	0.622222	0.255556	0.255556	0.166667	0.277778	0.822222	0.211111	1.16667	0.233333	0.32	0.493333	0.28	0.133333	0.066667	0.666667	0.053333	0.306667	0.12
	0.703704	0.351852	0.351852	0.12963	0.203704	0.777778	0.092593	6	0.259259	0.385906	0.57047	0.291946	0.214765	0.167785	1.07383	0.14094	0.302013	0.395973
	0.670103	1.92784	0.556701	0.484536	0.309278	1.42268	0.195876	3.03093	0.463918	0.455882	0.294118	0.220588	0.102941	0.102941	0.602941	0.102941	0.132353	0.058824
	0.595041	1.04132	0.380165	0.140496	0.206612	1.1405	0.272727	2.34711	0.371901	0.34375	0.697917	0.28125	0.25	0.145833	0.614583	0.083333	0.520833	0.177083
	0.659574	0.382979	0.212766	0.106383	0.106383	1.14894	0.191489	4.85106	0.12766	0.227273	0.818182	0.909091	0.272727	0.136364	0.727273	0.181818	0.181818	0.136364
	0.641975	1.14198	0.493827	0.277778	0.327161	1.17284	0.185185	2.49383	0.234568	0.470588	0.573529	0.279412	0.191176	0.264706	0.573529	0.073529	0.147059	0.323529
	0.64977	1.10599	0.56682	0.37788	0.304147	1.43318	0.202765	1.26728	0.327189	0.294118	0.941176	0.176471	0.176471	0	0.294118	0.117647	0.529412	0.294118
	0.416667	0.208333	0.416667	0.375	0.333333	1.29167	0.291667	1.58333	0.166667	0.298913	0.451087	0.211957	0.119565	0.157609	0.804348	0.179348	0.576087	0.380435
	0.59633	0.568807	0.486239	0.256881	0.293578	0.788991	0.082569	0.431193	0.513761	0.253165	0.164557	0.170886	0.075949	0.088608	0.259494	0.056962	0.158228	0.246835
	0.434211	0.519737	0.421053	0.230263	0.125	1.03947	0.177632	0.578947	0.144737	0.136364	0.318182	0.409091	0.295455	0.181818	0.75	0.090909	0.136364	0.613636
	0.560284	0.453901	0.624114	0.361702	0.432624	1.48227	0.269504	0.531915	0.397163	0.5	0.857143	0.321429	0.357143	0.178571	0.785714	0.428571	0.25	0.214286
	0.808989	0.775281	0.449438	0.168539	0.191011	1.76405	0.224719	0.460674	0.314607	0.431655	1.6259	0.395683	0.165468	0.122302	0.81295	0.151079	0.215827	0.18705
	0.818182	0.5	0.393939	0.424242	0.227273	1.71212	0.151515	0.712121	0.530303	0.289474	1.15789	0.210526	0.157895	0.210526	0.947368	0.078947	0.973684	0.631579
	0.144737	0.657895	0.565789	0.105263	0.144737	0.526316	0.039474	0.131579	0.197368	0.299145	0.777778	0.179487	0.282051	0.128205	0.623932	0.153846	0.094017	0.145299
	0.857143	0.446429	0.321429	0.214286	0.125	1.28571	0.178571	0.803571	0.178571	0.342975	0.268595	0.235537	0.132231	0.177686	0.57438	0.078512	0.35124	0.309917
	0.746269	0.58209	0.358209	0.492537	0.432836	1.25373	0.253731	0.597015	0.253731	0.265896	0.693642	0.381503	0.196532	0.150289	0.919075	0.317919	11.5896	0.404624
	0.764706	0.367647	0.558824	0.235294	0.279412	1.52941	0.264706	1.63235	0.367647	0.376238	0.514852	0.207921	0.09901	0.138614	0.70297	0.138614	0.158416	0.138614
	0.528846	0.557692	0.538462	0.25	0.240385	0.778846	0.086539	0.153846	0.163462	0.426396	0.817259	0.314721	0.101523	0.152284	0.730964	0.19797	0.517766	0.360406
	0.388889	0.5	0.611111	0.222222	0.166667	1.11111	0.166667	4.27778	0.277778	0.27381	0.511905	0.285714	0.130952	0.214286	0.583333	0.130952	0.190476	0.464286
	0.662338	0.285714	0.285714	0.441558	0.324675	1.11688	0.285714	4.45455	0.350649	0.23913	1.63043	0.130435	0.108696	0.152174	0.5	0.23913	3.17391	0.065217
	0.830508	0.508475	0.728814	0.59322	0.169492	1.38983	0.237288	0.559322	0.271186	0.29	0.33	0.34	0.13	0.23	0.77	0.16	0.13	0.39
	0.4	1.38333	0.566667	0.333333	0.15	0.683333	0.133333	0.266667	0.466667	0.381679	1.17557	0.480916	0.10687	0.145038	0.755725	0.068702	0.312977	0.847328
	0.756757	1.37838	0.621622	0.108108	0.351351	0.459459	0.972973	0.72973	0.081081	0.325203	0.544715	0.105691	0.146341	0.113821	0.504065	0.065041	0.186992	0.308943
	0.647059	0.352941	0.294118	0.470588	0.352941	1.7451	0.235294	0.45098	0.294118	0.307692	0.365385	0.365385	0.096154	0.192308	0.442308	0.096154	0.673077	0.307692
	0.504132	0.586777	0.471074	0.297521	0.297521	0.727273	0.140496	5.65289	0.264463	0.304545	0.827273	0.240909	0.163636	0.109091	0.722727	0.104545	0.213636	0.25
	0.423077	0.738462	0.561538	0.261538	0.253846	0.846154	0.084615	0.215385	0.176923	0.275449	0.245509	0.155689	0.107784	0.101796	0.568862	0.095808	0.149701	0.341317
	0.847107	0.491736	0.466942	0.371901	0.322314	1.42149	0.227273	1.21488	0.38843	0.21519	0.531646	0.139241	0.088608	0.113924	0.227848	0.151899	0.974684	0.316456
	0.57971	0.84058	0.391304	0.130435	0.231884	1.17391	0.304348	0.623188	0.115942	0.375	0.477273	0.278409	0.170455	0.136364	0.630682	0.164773	0.517045	0.130682
	0.495495	0.936937	0.243243	0.108108	0.207207	1.32432	0.18018	4.54955	0.324324	0.277108	0.084337	0.216867	0.048193	0.084337	0.295181	0.054217	0.246988	0.560241
	0.44186	1.32558	0.744186	0.465116	0.302326	1.93023	0.069767	0.302326	0.232558	0.239669	0.231405	0.347107	0.07438	0.14876	0.61157	0.115702	0.371901	0.305785
	0.366667	0.46	0.373333	0.28	0.153333	0.793333	0.066667	0.34	0.22	0.311258	0.377483	0.172185	0.125828	0.145695	0.483444	0.072848	0.145695	0.145695
	0.445783	0.518072	0.313253	0.240964	0.253012	1.95181	0.168675	0.457831	0.216867	0.212644	0.252874	0.206897	0.091954	0.08046	0.522988	0.097701	0.114943	0.534483
	0.453608	0.443299	0.474227	0.474227	0.329897	1.19588	0.257732	0.721649	0.257732	0.251163	0.52093	0.134884	0.074419	0.088372	0.423256	0.069767	0.167442	0.069767
	0.339286	0.535714	0.142857	0.178571	0.142857	0.660714	0.107143	0.214286	0.321429	0.474576	0.415254	0.415254	0.144068	0.152542	0.711864	0.152542	0.305085	1.15254
	0.248062	0.348837	0.341085	0.379845	0.193798	0.263566	0.069767	0.232558	0.170543	0.182609	0.695652	0.278261	0.121739	0.121739	0.504348	0.13913	0.347826	0.121739
	0.752688	0.354839	0.548387	0.376344	0.247312	1.66667	0.182796	0.978495	0.333333	0.433962	0.471698	0.264151	0.132075	0.150943	1.15094	0.150943	0.056604	0.264151
	0.462963	0.351852	0.240741	0.185185	0.222222	1.14815	0.148148	1.09259	0.351852	0.41	0.23	0.24	0.1	0.16	0.61	0.07	0.08	0.13
	0.434211	1.64474	0.631579	0.342105	0.394737	1.26316	0.144737	0.276316	0.315789	0.246753	0.376623	0.233766	0.220779	0.155844	0.480519	0.038961	0.142857	0.376623
	0.553333	0.82	0.486667	0.12	0.206667	0.986667	0.1	0.273333	0.306667	0.309524	0.52381	0.309524	0.333333	0.119048	0.285714	0.095238	0.071429	0.166667
	0.648352	0.406593	0.538462	0.142857	0.164835	1.21978	0.252747	0.67033	0.263736	0.34375	0.5	0.1875	0.15625	0.03125	0.5625	0.09375	0.9375	0.375
	0.272727	0.242424	0.424242	0.272727	0.090909	1.15152	0.272727	0.363636	0.272727	0.338028	0.309859	0.450704	0.084507	0.239437	0.366197	0.140845	0.380282	0.760563
	0.427273	0.527273	0.390909	0.318182	0.245455	0.809091	0.054546	0.227273	0.354545	0.190476	0.440476	0.238095	0.083333	0.166667	0.357143	0.011905	0.035714	0.297619
	0.513158	0.368421	0.407895	0.394737	0.289474	0.921053	0.263158	0.25	0.394737	0.267241	0.775862	0.215517	0.159483	0.068966	0.685345	0.068966	0.146552	0.24569
	0.534483	1.10345	1.05172	0.413793	0.224138	1.72414	0.137931	0.327586	0.275862	0.197917	0.177083	0.223958	0.083333	0.083333	0.302083	0.057292	0.291667	0.520833
	0.19403	0.671642	0.507463	0.164179	0.447761	0.970149	0.059702	0.164179	0.343284	0.317308	0.490385	0.158654	0.081731	0.067308	0.442308	0.048077	0.192308	0.0625
	0.622642	0.514151	0.429245	0.448113	0.325472	1.26887	0.20283	0.476415	0.34434	0.209302	0.124031	0.186047	0.100775	0.03876	0.286822	0.031008	0.317829	0.294574
	1.05556	0.685185	0.666667	0.240741	0.425926	2.44444	0.222222	1.72222	0.981481	0.203125	0.882813	0.226563	0.078125	0.085938	0.507813	0.109375	0.109375	0.34375
	0.345455	0.5	0.3	0.145455	0.136364	0.527273	0.127273	0.118182	0.1	0.262295	0.245902	0.188525	0.098361	0.122951	0.516393	0.098361	0.401639	0.278689
	0.351351	0.432432	0.391892	0.256757	0.202703	0.202703	0.067568	0.135135	0.108108	0.234234	0.486486	0.333333	0.171171	0.117117	0.846847	0.063063	0.369369	0.297297
	0.753425	0.924658	0.650685	0.219178	0.321918	1.10274	0.136986	2.55479	0.280822	0.4	0.2	0.8	0.266667	0.4	1.2	0.066667	0.2	3.66667
	0.611111	2.21111	0.544444	0.244444	0.5	0.377778	0.066667	0.622222	0.2	0.271698	0.686792	0.181132	0.101887	0.116981	0.622642	0.101887	0.124528	1.04528
	0.642857	0.321429	0.535714	0.285714	0.357143	0.928571	0.142857	1.5	0.392857	0.296651	0.870813	0.196172	0.177033	0.15311	0.784689	0.4689	0.200957	0.220096
	0.584158	0.39604	0.445545	0.237624	0.118812	0.990099	0.089109	0.316832	0.435644	0.305785	0.454545	0.338843	0.157025	0.190083	0.495868	0.082645	0.231405	0.198347
	0.5	0.805556	0.722222	0.305556	0.388889	1.47222	0.194444	10.7778	0.194444	0.378125	0.684375	0.3	0.134375	0.121875	0.9125	0.171875	0.34375	0.325
	0.5	0.38983	0.423729	0.254237	0.20339	0.805085	0.144068	0.381356	0.440678	0.3	0.425	0.3	0.175	0.175	0.375	0.15	0.2	0.225
	0.45098	1.01961	0.568627	0.196078	0.235294	1.13725	0.117647	1.80392	0.27451	0.311005	0.291866	0.23445	0.08134	0.100478	0.545455	0.086124	0.401914	0.315789
	1.20339	0.542373	0.728814	0.355932	0.305085	1.49153	0.101695	0.457627	1.01695	0.307692	0.785714	0.274725	0.175824	0.153846	0.450549	0.065934	0.115385	0.21978
	0.515337	1.19632	0.656442	0.349693	0.141104	1.01227	0.104294	0.441718	0.251534	0.377778	1.32222	0.211111	0.155556	0.122222	0.755556	0.111111	3.61111	0.488889
	0.633508	0.806283	0.256545	0.335079	0.246073	1.3822	0.167539	2.1623	0.989529	0.310345	0.62069	0.25	0.112069	0.12931	0.681035	0.094828	0.112069	0.637931
	0.54717	1.31132	0.735849	0.179245	0.283019	0.754717	0.103774	0.330189	0.150943	0.382609	0.86087	0.278261	0.052174	0.113043	0.486957	0.121739	0.373913	0.582609
	1.94118	1.58824	0.470588	0.294118	0.764706	2.11765	0.235294	1	0.470588	0.615385	0.846154	0.384615	0.076923	0.307692	0.307692	0.076923	0	0.076923
	0.801619	1.17814	0.502024	0.48583	0.526316	1.79757	0.218623	1.51822	0.271255	0.203125	0.265625	0.21875	0.09375	0.09375	0.21875	0.09375	0.390625	0.265625
	0.395349	0.27907	0.674419	0.255814	0.27907	1.32558	0.116279	0.186047	0.186047	0.302469	0.574074	0.222222	0.061728	0.123457	0.450617	0.092593	0.82716	0.358025
	0.690476	0.515873	0.222222	0.18254	0.222222	0.992063	0.214286	0.222222	0.261905	0.3375	0.3375	0.19375	0.09375	0.15	0.775	0.1125	0.175	0.3625
	0.392	0.824	0.272	0.112	0.128	0.656	0.104	0.128	0.192	0.305882	0.282353	0.217647	0.088235	0.152941	0.582353	0.052941	0.270588	0.188235
	0.794872	1.3141	0.724359	0.262821	0.166667	0.916667	0.096154	0.358974	0.448718	0.505618	0.314607	0.314607	0.191011	0.123596	1.20225	0.134831	0.247191	0.561798
	0.594828	1.26724	0.482759	0.37931	0.198276	0.887931	0.189655	2.43103	0.310345	0.278761	0.588496	0.20354	0.185841	0.128319	0.637168	0.141593	0.256637	0.061947
	0.52	0.293333	0.506667	0.48	0.226667	1.06667	0.106667	0.36	0.373333	0.345622	0.179724	0.313364	0.092166	0.078341	0.815668	0.046083	0.092166	0.193548
	0.403509	0.719298	0.45614	0.22807	0.245614	0.614035	0.157895	0.280702	0.298246	0.28	0.32	0.226667	0.08	0.146667	0.573333	0.093333	0.906667	0.08
	0.323171	0.408537	0.22561	0.103659	0.213415	0.695122	0.152439	0.091463	0.109756	0.333333	0.738739	0.18018	0.054054	0.126126	0.576577	0.126126	0.315315	0.099099
	0.602273	1.31818	0.511364	0.272727	0.295455	1.07955	0.159091	0.625	0.454545	0.267943	0.401914	0.205742	0.205742	0.196172	0.976077	0.095694	0.210526	0.38756
	0.515152	0.424242	0.242424	0.363636	0.212121	1.24242	0.181818	0.666667	0.212121	0.378698	0.313609	0.189349	0.130178	0.207101	0.792899	0.053254	0.266272	0.366864
	0.5	0.214286	0.333333	0.119048	0.142857	0.952381	0.214286	1.52381	0.285714	0.216561	0.197452	0.159236	0.140127	0.070064	0.318471	0.101911	0.541401	0.171975
	0.73913	1.04348	0.304348	0.130435	0.217391	1.43478	0.217391	0.217391	0.173913	0.115385	0.038462	0.538462	0.192308	0.192308	0.423077	0.038462	0.038462	0.615385
	0.62069	0.465517	0.344828	0.155172	0.448276	1.08621	0.258621	0.603448	0.258621	0.383333	0.6	0.233333	0.483333	0.158333	0.491667	0.05	0.225	0.225
	0.644295	0.865772	0.469799	0.234899	0.369128	1.36913	0.09396	1.2349	1.42953	0.350365	0.824818	0.357664	0.124088	0.182482	0.569343	0.145985	0.394161	0.182482
	0.414634	0.487805	0.341463	0.341463	0.268293	1.29268	0.121951	2.41463	0.170732	0.245283	0.216981	0.226415	0.103774	0.179245	0.528302	0.066038	0.358491	0.235849
	0.49162	0.603352	0.47486	0.223464	0.290503	1.50279	0.195531	0.402235	0.240223	0.208333	1.125	0.333333	0.083333	0.125	0.333333	0.083333	1.20833	0.708333
	0.546392	0.814433	0.402062	0.134021	0.216495	0.804124	0.092784	0.134021	0.175258	0.275862	0.896552	0.482759	0.103448	0.310345	0.931035	0.206897	1.27586	0.827586
	0.324324	0.22973	0.25	0.256757	0.189189	0.662162	0.128378	0.236486	0.297297	0.290735	0.539936	0.166134	0.153355	0.099042	0.587859	0.230032	1.58786	0.242812
	0.56	1.08	0.52	0.76	0.24	1.16	0.04	0.12	0.24	0.295652	0.13913	0.278261	0.113043	0.069565	0.626087	0.078261	0.147826	0.217391
	0.382716	0.296296	0.246914	0.37037	0.234568	0.740741	0.098765	2.39506	0.197531	0.230769	0.076923	0.192308	0.084615	0.038462	0.323077	0.038462	0.2	0.238462
	0.372549	0.666667	0.392157	0.490196	0.254902	0.843137	0.176471	4.39216	0.235294	0.272727	0.068182	0.215909	0.090909	0.090909	0.579545	0.102273	0.079546	0.568182
	0.375	0.477941	0.352941	0.205882	0.294118	0.705882	0.147059	1.59559	0.169118	0.354086	0.322957	0.214008	0.07393	0.101167	0.533074	0.050584	0.287938	0.276265
	0.573529	0.632353	0.455882	0.5	0.25	0.779412	0.117647	0.617647	0.264706	0.278261	0.147826	0.2	0.095652	0.113043	0.669565	0.104348	0.095652	0.130435
	0.325843	0.876404	0.617977	0.41573	0.146067	0.629214	0.078652	0.191011	0.258427	0.356061	0.242424	0.261364	0.087121	0.143939	0.613636	0.113636	0.174242	0.295455
	0.275	0.225	0.225	0.475	0.25	1.225	0.2	4.425	0.375	0.241667	0.1	0.166667	0.075	0.041667	0.283333	0.141667	0.141667	0.575
	0.361111	0.666667	0.305556	0.111111	0.111111	0.888889	0.027778	0.277778	0.166667	0.302158	0.143885	0.258993	0.122302	0.158273	0.820144	0.107914	0.402878	0.086331
	0.545852	0.554585	0.349345	0.310044	0.275109	0.969432	0.104803	0.358079	0.257642	0.204545	0.159091	0.25	0.159091	0.090909	0.840909	0.136364	0.159091	0.568182
	0.6875	1.35714	0.705357	0.348214	0.214286	1.6875	0.142857	0.392857	0.232143	0.365079	0.357143	0.293651	0.206349	0.166667	0.769841	0.071429	0.214286	0.404762
	0.620939	0.458484	0.425993	0.220217	0.292419	1.28881	0.227437	11.4116	0.259928	0.369565	0.289855	0.181159	0.195652	0.115942	0.485507	0.115942	0.188406	0.210145
	0.560606	1.28788	0.242424	0.348485	0.287879	1.5	0.19697	0.30303	0.151515	0.073171	0.658537	0.195122	0.097561	0.097561	1.04878	0.121951	0.341463	0.487805
	0.470588	0.815126	0.352941	0.134454	0.260504	1.23529	0.084034	0.235294	0.302521	0.320175	0.100877	0.192982	0.140351	0.122807	0.469298	0.100877	0.241228	0.162281
	0.325792	0.461538	0.312217	0.253394	0.190045	0.769231	0.117647	0.276018	0.253394	0.264706	1.95098	0.166667	0.156863	0.166667	0.735294	0.078431	0.362745	1.65686
	0.514286	0.228571	0.247619	0.257143	0.180952	1.01905	0.4	9.91429	0.152381	0.223404	0.12766	0.06383	0.085106	0.159574	0.340426	0.148936	0.085106	0.478723
	0.654676	0.928058	0.532374	0.151079	0.302158	1.27338	0.244604	2.83453	0.258993	0.186441	0.288136	0.186441	0.025424	0.033898	0.550847	0.050848	0.669492	0.09322
	0.380952	0.952381	0.380952	0.190476	0.261905	0.5	0.071429	0.095238	0.285714	0.313726	1.17647	0.264706	0.568627	0.098039	0.627451	0.058824	1.30392	0.215686
	0.636364	0.840909	0.477273	0.181818	0.204545	1.59091	0.113636	3.47727	0.227273	0.201754	0.657895	0.219298	0.210526	0.114035	0.710526	0.087719	0.070175	0.078947
	0.613445	0.571429	0.386555	0.277311	0.243697	1.7563	0.176471	7.19328	0.403361	0.340741	0.37037	0.251852	0.103704	0.162963	0.77037	0.103704	0.348148	0.22963
	0.473684	1.26316	0.736842	0.657895	0.605263	0.605263	0.105263	0.315789	0.131579	0.387755	0.673469	0.22449	0.122449	0.102041	1.04082	0.183673	0.55102	0.204082
	0.780822	0.863014	0.438356	0.191781	0.219178	0.972603	0.123288	0.60274	0.219178	0.204082	0.510204	0.251701	0.163265	0.054422	0.891156	0.061225	0.564626	0.115646
	0.469565	1.28696	0.234783	0.147826	0.234783	1.0087	0.73913	0.313043	0.147826	0.369427	0.324841	0.133758	0.127389	0.050955	0.66242	0.044586	2.30573	0.101911
	0.523077	0.492308	0.538462	0.353846	0.284615	0.623077	0.069231	0.7	0.407692	0.216667	1.00556	0.244444	0.188889	0.072222	0.716667	0.061111	1.68333	0.166667
	0.513514	0.851351	0.256757	0.243243	0.054054	1.01351	0.067568	0.337838	0.148649	0.377358	0.773585	0.198113	0.207547	0.028302	0.858491	0.084906	0.528302	0.207547
	0.678571	0.857143	0.321429	0.142857	0.178571	1.17857	0.071429	3.28571	0.071429	0.265823	0.56962	0.518987	0.164557	0.253165	1.17722	0.101266	5.75949	0.101266
	0.571429	1.92857	0.571429	0.428571	0.214286	1.57143	0.071429	0.357143	0.285714	0.364198	0.697531	0.283951	0.135802	0.104938	0.969136	0.623457	0.234568	0.197531
	0.297872	1.06383	0.851064	0.212766	0.255319	0.744681	0.085106	1.85106	0.191489	0.28972	0.869159	0.271028	0.299065	0.149533	0.841121	0.093458	0.065421	0.065421
	0.404255	1.3617	0.43617	0.148936	0.265957	0.617021	0.12766	0.382979	0.510638	0.341085	0.364341	0.170543	0.162791	0.155039	0.79845	0.178295	0.224806	0.124031
	0.446602	1.09709	0.660194	0.23301	0.23301	0.737864	0.116505	0.495146	0.31068	0.347826	0.391304	0.195652	0.043478	0.065217	0.391304	0.152174	0.108696	0.086957
	0.479452	0.547945	0.369863	0.082192	0.09589	0.452055	0.123288	0.479452	0.273973	0.255814	0.488372	0.186047	0.232558	0.232558	0.930233	0.139535	0.069767	0.116279
	0.758621	0.948276	0.431034	0.568965	0.172414	1.72414	0.224138	1.94828	0.310345	0.338843	0.818182	0.355372	0.22314	0.123967	0.595041	0.090909	0.157025	0.322314
	0.394118	0.417647	0.358824	0.170588	0.217647	0.752941	0.1	0.329412	0.152941	0.342857	0.647619	0.209524	0.190476	0.152381	0.933333	0.085714	0.238095	0.561905
	0.679012	0.444444	0.444444	0.444444	0.469136	2.16049	0.259259	0.530864	0.283951	0.489796	0.653061	0.357143	0.142857	0.153061	0.693878	0.091837	1.9898	0.244898
	0.513889	1.90278	0.652778	0.472222	0.180556	1.09722	0.125	0.444444	0.458333	0.308511	0.319149	0.329787	0.106383	0.234043	0.574468	0.085106	0.244681	0.117021
	0.493333	0.973333	0.773333	0.146667	0.12	0.96	0.106667	0.28	0.253333	0.365385	0.865385	0.326923	0.230769	0.115385	1.46154	0.134615	0.326923	0.153846
	0.445783	0.86747	0.313253	0.180723	0.180723	0.746988	0.144578	0.253012	9.33735	0.207317	0.512195	0.365854	0.170732	0.304878	1.39024	0.158537	8.0122	0.097561
	0.607692	1.40769	0.646154	0.207692	0.207692	1.32308	0.123077	0.261538	0.692308	0.412281	0.508772	0.219298	0.140351	0.096491	0.824561	0.096491	0.263158	0.166667
	0.558442	0.902597	0.467532	0.194805	0.220779	1.07792	0.11039	0.292208	0.318182	0.142857	0.657143	0.342857	0.142857	0.114286	0.771429	0.171429	0.2	0.028571
	0.546875	0.609375	0.53125	0.3125	0.28125	1.32813	0.1875	2.0625	0.3125	0.241667	0.591667	0.333333	0.15	0.25	1.33333	0.158333	0.283333	0.125
	0.689655	1.68966	0.609195	0.206897	0.241379	0.988506	0.264368	0.298851	4.97701	0.223214	0.232143	0.160714	0.098214	0.1875	0.473214	0.098214	0.169643	0.125
	0.461538	0.423077	0.269231	0.076923	0.230769	1.19231	0.192308	0.653846	0	0.274854	0.701754	0.204678	0.362573	0.19883	0.894737	0.070175	0.093567	0.122807
	0.513889	0.222222	0.277778	0.194444	0.25	1	0.152778	0.986111	0.194444	0.210526	0.273684	0.484211	0.073684	0.221053	0.757895	0.084211	0.136842	0.347368
	0.235294	0.313726	0.176471	0.098039	0.156863	0.647059	0.039216	0.470588	0.333333	0.317308	1.55769	0.326923	0.144231	0.144231	1.21154	0.057692	0.230769	0.240385
	0.5	1.01563	0.25	0.109375	0.09375	0.84375	0.140625	0.625	30.0625	0.344444	0.388889	0.422222	0.088889	0.088889	0.733333	0.133333	0.188889	0.166667
	0.531646	0.164557	0.278481	0.139241	0.227848	0.936709	0.189873	0.468354	0.151899	0.336957	0.48913	0.293478	0.086957	0.141304	0.826087	0.065217	0.630435	0.48913
	0.428571	0.333333	0.365079	0.111111	0.142857	0.507937	0.079365	0.285714	0.301587	0.232673	1.07921	0.262376	0.20297	0.173267	0.960396	0.118812	10.7475	0.252475
	0.678571	0.27381	0.25	0.154762	0.154762	0.952381	0.083333	0.369048	2.2381	0.110092	0.761468	0.495413	0.266055	0.091743	0.642202	0.110092	0.302752	0.146789
	0.912621	0.951456	0.485437	0.184466	0.15534	2.19417	0.145631	1.04854	0.398058	0.231884	0.492754	0.318841	0.072464	0.15942	0.565217	0.188406	1.82609	0.173913
	0.7	0.38	0.37	0.19	0.25	1.32	0.15	1.42	0.19	0.240741	0.703704	0.444444	0.203704	0.12963	1.68519	0.092593	2.24074	0.351852
	0.652174	0.773913	0.365217	0.191304	0.13913	1.14783	0.086957	0.295652	0.278261	0.295597	0.459119	0.169811	0.201258	0.08805	0.893082	0.09434	0.113208	0.150943
	0.424658	0.452055	0.342466	0.178082	0.383562	1.34247	0.136986	1.79452	0.232877	0.41573	0.752809	0.213483	0.134831	0.179775	0.741573	0.05618	6.37079	0.146067
	0.633333	0.822222	0.211111	0.288889	0.233333	1.72222	0.155556	0.822222	1.08889	0.255319	0.347518	0.198582	0.113475	0.106383	0.553191	0.070922	0.163121	0.099291
	0.54023	0.252874	0.252874	0.275862	0.218391	1.2069	0.218391	0.827586	0.218391	0.281481	0.466667	0.2	0.155556	0.155556	0.777778	0.074074	0.207407	0.274074
	0.662921	1.05056	0.337079	0.247191	0.235955	1.59551	0.191011	0.966292	0.426966	0.298913	0.369565	0.233696	0.244565	0.152174	0.581522	0.130435	0.298913	0.163043
	1.2268	0.71134	0.484536	0.57732	0.57732	2.51546	0.257732	1	0.360825	0.318182	0.742424	0.166667	0.318182	0.363636	1.63636	0.106061	0.424242	0.681818
	0.378788	0.242424	0.257576	0.090909	0.257576	1.10606	0.136364	0.954545	0.106061	0.370629	0.986014	0.440559	0.272727	0.160839	1.13287	0.13986	0.20979	0.251748
	0.540816	0.877551	0.469388	0.438776	0.183673	1.29592	0.336735	4.91837	0.265306	0.280788	0.586207	0.374384	0.295566	0.197044	0.817734	0.133005	0.29064	0.305419
	0.49711	1.2659	0.450867	0.410405	0.196532	1.05202	0.121387	0.971098	0.289017	0.530201	1.13423	0.583893	0.241611	0.255034	1.02685	0.087248	14.047	0.85906
	0.594595	0.864865	0.459459	0.27027	0.22973	1.5	0.148649	0.986486	0.405405	0.323308	0.481203	0.368421	0.135338	0.180451	0.661654	0.090226	0.180451	0.067669
	0.680412	0.793814	0.804124	0.247423	0.340206	1.69072	0.278351	0.453608	0.319588	0.333333	0.6	0.3	0.033333	0.066667	0.9	0.033333	1.66667	0
	0.325	1.3	0.225	0.3	0.225	1.35	0.175	0.6	0.15	0.28777	0.129496	0.194245	0.014389	0.143885	0.568345	0.100719	0.726619	0.136691
	0.752688	0.408602	0.27957	0.430108	0.258065	1.29032	0.150538	2.8172	0.268817	0.493151	0.931507	0.410959	0.479452	0.164384	1.65753	0.082192	0.69863	0.493151
	0.642857	0.27381	0.428571	0.238095	0.261905	0.97619	0.297619	0.559524	0.190476	0.283333	0.133333	0.216667	0.083333	0.083333	0.516667	0.083333	0.183333	0.15
	0.510204	2.05102	0.489796	0.163265	0.204082	1.12245	0.193878	0.55102	0.377551	0.527273	1.23636	0.454545	0.563636	0.272727	1.52727	0.109091	1.92727	0.218182
	0.610169	0.711864	0.38983	0.440678	0.338983	1.72881	0.355932	0.627119	0.322034	0.312977	0.717557	0.19084	0.229008	0.091603	1.21374	0.091603	0.236641	0.114504
	0.598131	0.439252	0.383178	0.28972	0.345794	1.45794	0.28972	0.700935	0.196262	0.314286	0.135714	0.135714	0.05	0.042857	0.871429	0.064286	0.192857	0.114286
	0.56	1.72	0.786667	0.493333	0.6	1.89333	0.213333	1.04	0.52	0.272727	1.12121	0.272727	0.272727	0.121212	1.71212	0.045455	0.363636	0.318182
	0.652778	0.291667	0.333333	0.222222	0.152778	0.75	0.152778	5.04167	0.263889	0.196581	0.162393	0.111111	0.094017	0.094017	0.538462	0.068376	0.119658	0.076923
	0.702381	2.39286	0.833333	0.416667	0.333333	2.15476	0.238095	0.642857	0.285714	0.367347	2.22449	0.204082	0.22449	0.265306	0.44898	0.163265	0.816327	0.081633
	0.556818	1.28409	0.465909	0.193182	0.215909	0.965909	0.102273	0.75	1.61364	0.661017	1.37288	0.610169	0.271186	0.067797	1.50847	0.101695	1.86441	0.220339
	0.619048	1.55844	0.354978	0.147186	0.17316	1.39394	0.168831	1.38095	0.181818	0.2125	0.9	0.1625	0.2	0.1125	0.6125	0.1125	0.5625	0.1125
	0.666667	0.722222	0.305556	0.25	0.138889	0.555556	0.138889	0.777778	0.027778	0.290323	0.495968	0.237903	0.282258	0.129032	0.572581	0.104839	7.33871	0.28629
	0.506024	0.5	0.216867	0.210843	0.301205	0.981928	0.23494	3.57831	0.481928	0.188235	0.670588	0.211765	0.094118	0.023529	0.376471	0.058824	0.223529	0.094118
	0.615385	0.733728	0.349112	0.207101	0.289941	1.01183	0.130178	1.17751	0.130178	0.564103	1.53846	0.564103	0.282051	0.076923	1.28205	0.128205	0.384615	0.358974
	0.607955	2.1875	0.715909	0.221591	0.329545	1.375	1.15341	4.38636	0.426136	0.353383	0.315789	0.210526	0.112782	0.105263	0.451128	0.045113	0.135338	0.12782
	0.630631	1.00901	0.441441	0.369369	0.207207	1.8018	0.225225	7.0991	0.414414	0.410596	0.695364	0.178808	0.15894	0.086093	1.2053	0.165563	0.192053	0.10596
	0.594595	0.243243	0.283784	0.324324	0.297297	1.22973	0.148649	1.11486	0.195946	0.311111	0.944444	0.233333	0.155556	0.222222	1.53333	0.122222	0.411111	0.111111
	0.540984	1.04918	0.540984	0.655738	0.229508	0.819672	0.180328	0.442623	0.147541	0.315315	0.423423	0.243243	0.054054	0.063063	0.711712	0.18018	0.288288	0.072072
	0.518717	0.28877	0.235294	0.181818	0.160428	0.903743	0.112299	1.52941	0.144385	0.3125	0.4375	0.5625	0	0.0625	1	0.125	0.3125	0
	0.956522	1.52174	0.76087	0.26087	0.391304	1.52174	0.108696	0.586957	0.456522	0.337838	0.175676	0.418919	0.067568	0.162162	0.472973	0.108108	0.445946	0.189189
	0.433333	0.9	0.333333	0.2	0.233333	1.03333	0.166667	3.1	0.366667	0.41573	2.50562	0.269663	0.370787	0.078652	0.966292	0.202247	6.60674	0.101124
	0.515152	2.12121	0.44697	0.462121	0.265152	1.43182	0.204545	1.47727	0.257576	0.315789	1.15789	0.263158	0.210526	0.078947	1.15789	1.63158	0.131579	0.105263
	0.605634	0.873239	0.394366	0.338028	0.253521	1.15493	0.169014	2.11268	0.267606	0.20362	0.113122	0.190045	0.063348	0.058824	0.316742	0.085973	0.18552	0.140271
	0.390244	1.57317	0.47561	0.621951	0.353659	0.939024	0.109756	0.792683	0.414634	0.207792	1.14286	0.532468	0.428571	0.155844	1.06494	0.051948	6.23377	0.519481
	0.510204	0.632653	0.387755	0.306122	0.469388	1.69388	0.22449	4.77551	0.265306	0.28972	0.453271	0.331776	0.088785	0.088785	0.934579	0.084112	0.172897	0.186916
	0.642857	1.27381	0.547619	0.214286	0.25	1.34524	0.202381	0.416667	0.607143	0.365672	0.432836	0.223881	0.156716	0.097015	0.828358	0.067164	0.313433	0.328358
	0.60101	0.80303	0.70202	0.252525	0.378788	1.49495	0.166667	1.30808	0.338384	0.237179	0.653846	0.314103	0.076923	0.108974	0.583333	0.083333	0.096154	0.192308
	0.742857	0.371429	0.428571	0.342857	0.285714	1.14286	0.142857	9.14286	0.657143	0.461538	0.715976	0.224852	0.207101	0.136095	1.16568	0.08284	0.266272	0.136095
	0.65	0.95	0.425	0.275	0.3	1.1	0.3	1.125	0.3	0.285714	0.880952	0.452381	0.214286	0.071429	1.14286	0.02381	0.809524	0.095238
	0.669173	0.849624	0.616541	0.263158	0.300752	1.60902	0.172932	0.503759	0.255639	0.103896	0.285714	0.25974	0.233766	0.142857	0.974026	0.142857	0.272727	0.090909
	0.756757	0.783784	0.297297	0.189189	0.297297	1.94595	0.189189	11.9189	0.162162	0.253165	0.367089	0.329114	0.234177	0.227848	1.51266	0.14557	0.398734	0.360759
	0.735849	1.30189	0.528302	0.339623	0.207547	1.49057	0.169811	1.77358	0.377358	0.462094	0.707581	0.263538	0.158845	0.148014	0.776173	0.101083	0.361011	0.523466
	0.612613	0.342342	0.369369	0.234234	0.243243	1.36036	0.207207	0.396396	0.261261	0.458333	0.5	0.125	0.375	0.083333	0.708333	0.041667	0.416667	0.083333
	0.554404	0.440415	0.26943	0.067358	0.202073	1.24352	0.207254	0.450777	0.098446	0.517241	0.413793	0.310345	0.172414	0.172414	1.86207	0.137931	0.37931	0.275862
	0.469697	0.818182	0.272727	0.090909	0.242424	1.16667	0.090909	3.31818	0.045455	0.259036	0.512048	0.451807	0.138554	0.108434	1.18675	0.126506	0.343374	0.487952
	0.540984	0.885246	0.721311	0.098361	0.311475	1	0.098361	0.508197	0.606557	0.306452	0.435484	0.16129	0.177419	0.193548	0.709677	0.145161	0.209677	0.129032
	0.540541	0.513514	0.378378	0.108108	0.216216	1.13514	0.108108	0.783784	0.378378	0.21875	0.59375	0.1875	0.03125	0.28125	0.84375	0.0625	0.71875	0.25
	0.517241	0.821839	0.402299	0.137931	0.33908	1.1954	0.206897	1.68966	0.189655	0.518182	0.572727	0.445455	0.145455	0.127273	1.58182	0.127273	0.372727	0.309091
	0.688525	0.491803	0.196721	0.04918	0.131148	0.704918	0.180328	3.22951	0.163934	0.285714	0.612245	0.22449	0.142857	0.204082	0.408163	0.122449	0.959184	0.204082
	0.520833	1.47917	0.333333	0.25	0.166667	0.8125	0.083333	1.52083	0.104167	0.316547	0.604317	0.388489	0.172662	0.136691	0.856115	0.086331	0.446043	0.18705
	0.927273	1.04545	0.490909	0.254545	0.663636	1.71818	0.118182	0.972727	0.327273	0.30303	0.575758	0.69697	0.257576	0.030303	1.71212	0.106061	0.257576	0.469697
	0.5	0.267606	0.626761	0.21831	0.232394	1.14085	0.169014	0.549296	0.260563	0.484848	0.727273	0.151515	0.090909	0.121212	0.818182	0.090909	0.636364	0.363636
	0.726619	0.629496	0.345324	0.302158	0.453237	1.94964	0.215827	2.98921	0.269784	0.364865	1.36486	0.222973	0.155405	0.22973	0.844595	0.587838	0.472973	0.337838
	0.506329	0.987342	0.848101	0.227848	0.367089	1.86076	0.227848	0.797468	0.341772	0.366667	0.766667	0.8	0.2	0.166667	0.966667	0.1	1.1	0.533333
	0.405405	0.108108	0.216216	0.27027	0.324324	1.59459	0.162162	0.972973	0.189189	0.237288	0.440678	0.372881	0.186441	0.152542	1	0.084746	0.542373	0.135593
	0.495495	0.315315	0.288288	0.117117	0.189189	0.486486	0.081081	1.09009	0.144144	0.327273	0.854545	0.436364	0.254545	0.072727	0.8	0.054546	0.290909	0.218182
	0.556701	2.1134	0.85567	0.247423	0.371134	1.2268	0.154639	0.309278	0.608247	0.377778	0.555556	0.2	0.244444	0.311111	1.15556	0.066667	0.2	0.244444
	0.448276	0.505747	0.195402	0.172414	0.218391	0.678161	0.264368	0.770115	0.149425	0.289474	0.473684	0.394737	0.394737	0.078947	1.18421	0.078947	0.315789	0.342105
	0.461538	2.45055	0.340659	0.076923	0.142857	0.615385	0.076923	0.395604	0.285714	0.2	0.545455	0.4	0.072727	0.090909	0.763636	0.036364	1.4	0.163636
	0.454545	0.127273	0.212121	0.10303	0.157576	0.70303	0.127273	4.52727	0.127273	0.369318	0.346591	0.448864	0.107955	0.193182	0.857955	0.130682	0.386364	0.176136
	0.83908	0.206897	0.402299	0.149425	0.310345	1.09195	0.137931	1.06897	0.62069	0.253333	0.6	0.146667	0.066667	0.173333	0.6	0.106667	0.16	0.293333
	0.773333	0.68	0.306667	0.066667	0.2	1.82667	0.133333	1.01333	1.10667	0.405063	0.835443	0.297468	0.132911	0.082279	0.873418	0.196203	0.398734	0.348101
	0.603524	0.38326	0.277533	0.198238	0.207048	1.03084	0.189427	2.6696	0.171806	0.329032	0.632258	0.23871	0.212903	0.154839	0.748387	0.109677	0.212903	0.16129
	0.703704	1.13889	0.527778	0.324074	0.222222	1.51852	0.185185	0.592593	0.388889	0.298851	0.942529	0.45977	0.275862	0.206897	1.26437	0.149425	0.609195	0.229885
	0.813131	0.636364	0.338384	0.277778	0.252525	1.43939	0.181818	10.0909	0.373737	0.671642	0.776119	0.671642	0.238806	0.134328	1.19403	0.223881	0.820895	0.671642
	0.693878	0.489796	0.142857	0.163265	0.102041	0.765306	0.040816	0.377551	0.877551	0.306818	0.25	0.284091	0.170455	0.159091	0.806818	0.125	0.25	0.193182
	0.20625	0.9625	0.18125	0.15625	0.0625	0.60625	0.1375	0.26875	6.95625	0.333333	0.385057	0.413793	0.172414	0.137931	1.36207	0.137931	0.212644	0.408046
	0.334677	0.435484	0.193548	0.116935	0.16129	0.774194	0.116935	0.16129	2.6129	0.382609	0.86087	0.391304	0.191304	0.165217	1.08696	0.095652	12.1739	0.13913
	0.348837	0.255814	0.209302	0.116279	0.093023	0.55814	0.046512	0.116279	2.09302	0.25	1.03947	0.236842	0.223684	0.157895	0.960526	0.06579	0.552632	0.315789
	0.181818	0.606061	0.393939	0.181818	0.242424	0.666667	0.30303	0.090909	7.87879	0.38	0.33	0.4	0.13	0.18	0.91	0.07	0.15	0.1
	0.305085	0.550847	0.20339	0.152542	0.20339	0.79661	0.050848	0.09322	1.92373	0.532468	0.402597	0.285714	0.116883	0.064935	1.98701	0.155844	0.480519	0.233766
	0.284483	0.810345	0.284483	0.077586	0.051724	0.956897	0.086207	0.172414	6.58621	0.297872	0.382979	0.303191	0.207447	0.196809	0.920213	0.148936	0.292553	0.111702
	0.341463	1.06504	0.252033	0.065041	0.138211	0.520325	0.121951	0.081301	4.04065	0.375	0.608333	0.158333	0.183333	0.141667	1.875	0.083333	0.116667	0.166667
	0.302158	0.884892	0.158273	0.107914	0.143885	0.604317	0.305755	5.79496	1.03957	0.4	0.630769	0.338462	0.184615	0.169231	1.30769	0.169231	0.353846	0.323077
	0.333333	0.416667	0.2	0.2	0.158333	0.975	0.1	0.191667	2.40833	0.321101	0.477064	0.165138	0.100917	0.137615	1.22936	0.165138	0.110092	0.174312
	0.565217	0.652174	0.347826	0.173913	0.086957	0.521739	0.217391	0.304348	0.782609	0.47619	0.5	0.547619	0.119048	0.142857	1.28571	0.119048	0.214286	0.119048
	0.15	1.55	0.1	0.1	0.1	1.55	0.4	0.15	0.6	0.397849	0.645161	0.569892	0.11828	0.086022	0.806452	0.150538	0.11828	0.344086
	0.309524	0.97619	0.238095	0.166667	0	1.11905	0.166667	0.071429	0.571429	0.357143	0.585714	0.271429	0.1	0.071429	0.971429	0.1	0.542857	0.071429
	0.406593	1.07692	0.307692	0.175824	0.120879	1.06593	0.252747	0.076923	0.945055	0.209302	0.581395	0.255814	0.55814	0.093023	0.790698	0.093023	2.90698	0.139535
	0.281553	0.718447	0.174757	0.135922	0.184466	0.805825	0.145631	0.135922	4.71845	0.313433	0.331343	0.307463	0.143284	0.149254	0.704478	0.092537	0.19403	0.164179
	0.361538	1.46923	0.207692	0.038462	0.2	0.623077	0.061539	0.230769	4.46923	0.310185	0.203704	0.217593	0.125	0.115741	0.597222	0.078704	0.453704	0.324074
	0.323944	0.647887	0.28169	0.161972	0.119718	0.408451	0.140845	0.232394	0.922535	0.455696	1.10127	0.601266	0.253165	0.189873	1.23418	0.094937	0.132911	0.417722
	0.482759	1.34483	0.172414	0.034483	0.034483	0.758621	0.103448	0.068966	1.03448	0.42623	0.409836	0.262295	0.196721	0.098361	1.09836	0.262295	0.295082	0.393443
	0.117647	1.11765	0.058824	0.117647	0.058824	2.94118	0.235294	0.294118	0.352941	0.510638	0.751773	0.205674	0.205674	0.163121	1.38298	0.205674	0.255319	0.22695
	0.608696	1.26087	0.478261	0.130435	0.086957	3.17391	0.086957	0.521739	1	0.243243	1.90991	0.567568	0.387387	0.144144	0.891892	0.153153	0.153153	0.486486
	0.2	0.6	0.466667	0	0	0.866667	0.2	0.4	7	0.40708	0.59292	0.230089	0.150442	0.106195	0.699115	0.097345	0.371681	0.318584
	0.205882	1.02941	0.323529	0.117647	0.235294	1.70588	0.264706	0.764706	0.970588	0.368421	0.184211	0.184211	0.105263	0.144737	0.815789	0.131579	0.223684	0.236842
	0.225	1.175	0.2	0.025	0.075	1.175	0.1	0.375	0.375	0.369295	0.244813	0.369295	0.165975	0.195021	1.19087	0.136929	0.120332	0.211618
	0.5	0.816327	0.22449	0.214286	0.132653	1.12245	0.102041	0.142857	0.285714	0.374233	0.742331	0.306748	0.165644	0.202454	1.18405	0.134969	0.184049	0.134969
	0.402299	0.827586	0.149425	0.229885	0.103448	0.873563	0.183908	0.195402	0.241379	0.356757	0.405405	0.254054	0.205405	0.2	0.810811	0.081081	0.243243	0.637838
	0.236842	0.29386	0.184211	0.201754	0.078947	0.627193	0.06579	0.06579	0.114035	0.427184	0.524272	0.446602	0.194175	0.15534	1.35922	0.07767	0.184466	0.339806
	0.357143	0.595238	0.095238	0.142857	0.095238	0.666667	0.047619	0.095238	0.190476	0.350877	0.859649	0.315789	0.157895	0.157895	0.77193	0.052632	0.157895	0.421053
	0.252137	0.222222	0.136752	0.102564	0.102564	0.410256	0.07265	0.081197	0.175214	0.46281	0.421488	0.371901	0.22314	0.115702	0.983471	0.140496	0.239669	0.214876
	0.190789	0.164474	0.203947	0.131579	0.026316	0.756579	0.046053	0.032895	0.098684	0.133333	0.1	0.166667	0.133333	0.066667	0.833333	0.033333	0.066667	0.266667
	0.125	0.303571	0.285714	0.089286	0.071429	0.732143	0.107143	0.160714	0.178571	0.528846	0.403846	0.192308	0.153846	0.163462	1.02885	0.153846	0.240385	0.182692
	0.222222	0.333333	0.288889	0.133333	0.155556	0.288889	0.066667	0.155556	0.266667	0.403846	0.884615	0.346154	0.182692	0.115385	1.02885	0.317308	0.25	0.134615
	0.241935	0.677419	0.258065	0.193548	0.112903	0.306452	0.048387	0.193548	0.129032	0.302752	0.256881	0.288991	0.055046	0.178899	0.93578	0.105505	0.811927	0.417431
	0.328947	1.02632	0.671053	0.144737	0.210526	0.855263	0.06579	0.078947	0.144737	0.266234	0.461039	0.220779	0.051948	0.097403	0.837662	0.103896	0.480519	0.188312
	0.345455	0.345455	0.454545	0.327273	0.109091	0.963636	0.036364	0.072727	0.036364	0.340909	1.03977	0.409091	0.318182	0.125	0.875	0.085227	2.17614	0.323864
	0.305556	0.736111	0.444444	0.152778	0.069444	0.972222	0.111111	0.097222	0.347222	0.413978	0.655914	0.424731	0.139785	0.107527	1.09677	0.150538	0.629032	0.413978
	0.272727	0.324675	0.532468	0.064935	0.090909	0.558442	0.064935	0.071429	0.077922	0.333333	0.488372	0.209302	0.124031	0.131783	0.852713	0.139535	0.333333	0.449612
	0.299145	0.880342	0.435897	0.205128	0.068376	0.692308	0.059829	0.076923	0.076923	0.4375	0.664063	0.664063	0.09375	0.140625	1.03125	0.132813	0.164063	0.867188
	0.157303	0.303371	0.146067	0.123596	0.101124	0.550562	0.033708	0.022472	0	0.507246	0.304348	0.144928	0.115942	0.144928	0.434783	0.072464	0.913043	0.42029
	0.243902	1.14634	0.414634	0.121951	0.073171	0.609756	0.048781	0	0.073171	0.382514	0.377049	0.31694	0.163934	0.245902	0.934426	0.131148	0.562842	0.420765
	0.269841	0.206349	0.15873	0.111111	0.126984	0.301587	0.063492	0.015873	0.15873	0.360294	0.786765	0.301471	0.227941	0.110294	0.845588	0.073529	0.25	0.117647
	0.212766	0.255319	0.12766	0.12766	0.06383	0.276596	0.06383	0.042553	0.06383	0.322727	0.695455	0.381818	0.131818	0.145455	0.672727	0.113636	0.527273	0.390909
	0.3	0.157143	0.242857	0.171429	0.085714	0.628571	0.142857	0.157143	0.3	0.387755	0.673469	0.428571	0.244898	0.183673	1.04082	0.040816	1.08163	0.326531
	0.349398	0.198795	0.325301	0.066265	0.072289	0.753012	0.072289	0.108434	0.168675	0.387931	0.87931	0.491379	0.232759	0.198276	1.07759	0.198276	0.810345	0.181034
	0.293103	0.62069	0.12069	0.068966	0.12069	0.413793	0.068966	0.017241	0.034483	0.153846	0.461538	0.807692	0.230769	0.115385	0.923077	0.115385	0.307692	0.307692
	0.22093	0.209302	0.209302	0.127907	0.093023	0.360465	0.046512	0.046512	0.081395	0.275	1.3	0.475	0.2375	0.1	1.175	0.05	0.0875	0.4
	0.404494	0.370787	0.58427	0.359551	0.213483	1.13483	0.123596	0.292135	0.449438	0.292683	0.609756	0.121951	0.292683	0.146341	1.07317	0.121951	0.609756	0.097561
	0.196262	0.317757	0.130841	0.065421	0.028037	0.364486	0.046729	0.093458	0.046729	0.3	0.266667	0.466667	0.033333	0.166667	0.688889	0.055556	0.588889	0.188889
	0.4	0.153846	0.076923	0.007692	0.069231	0.892308	0.030769	0.376923	0.1	0.452055	0.287671	0.205479	0.164384	0.19863	0.808219	0.082192	0.424658	0.184932
	0.258065	0.864516	0.129032	0.116129	0.058065	0.877419	0.464516	0.516129	0.103226	0.325581	0.581395	0.496124	0.139535	0.131783	0.914729	0.077519	0.379845	0.139535
	0.346939	1.05102	0.387755	0.142857	0.244898	1.0102	0.734694	0.132653	0.183673	0.311927	0.688073	0.366972	0.311927	0.201835	0.788991	0.110092	0.330275	0.229358
	0.3	0.57	0.33	0.14	0.19	0.96	0.11	0.13	0.14	0.5	0.824324	0.351351	0.101351	0.128378	0.905405	0.27027	0.27027	0.385135
	0.23913	0.663043	0.293478	0.195652	0.065217	0.847826	0.043478	0.043478	0.434783	0.153153	0.18018	0.261261	0.108108	0.063063	0.621622	0.081081	0.432432	0.153153
	0.252525	0.474747	0.141414	0.171717	0.181818	0.646465	0.090909	0.191919	23.3333	0.133333	1.08	0.466667	0.453333	0.186667	0.906667	0.12	7.76	0.186667
	0.194631	0.261745	0.194631	0.100671	0.053691	0.33557	0.04698	0.080537	0.201342	0.367347	0.795918	0.153061	0.244898	0.193878	0.739796	0.127551	0.183673	0.117347
	0.709677	0.245161	0.187097	0.051613	0.070968	0.716129	0.090323	0.735484	0.470968	0.397059	0.580882	0.316176	0.169118	0.169118	0.970588	0.110294	0.382353	0.161765
	0.350575	0.804598	0.126437	0.241379	0.068966	0.793103	0.097701	0.109195	0.367816	0.285714	1.10924	0.268908	0.176471	0.084034	0.781513	0.07563	0.210084	0.193277
	0.226415	0.427673	0.132075	0.081761	0.081761	0.465409	0.031447	0.106918	0.232704	0.325301	0.506024	0.349398	0.108434	0.120482	1.07229	0.096386	0.289157	0.289157
	0.136364	0.159091	0.121212	0.030303	0.068182	0.234848	0.060606	1.42424	0.371212	0.363636	0.704545	0.431818	0.204545	0.227273	1.15909	0.068182	0.181818	0.181818
	0.075758	0.454545	0.181818	0.090909	0.075758	0.333333	0.030303	0.469697	0.075758	0.285714	1.10476	0.428571	0.104762	0.142857	1.50476	0.095238	0.171429	0.304762
	0.15	0.2	0.21	0.08	0.08	0.69	0.05	0.04	0.67	0.24	0.405714	0.245714	0.097143	0.137143	1.05143	0.131429	0.177143	0.16
	0.26	0.1	0.22	0.18	0.08	0.6	0.1	0.06	0.42	0.419355	0.677419	0.258065	0.177419	0.306452	1.16129	0.080645	0.177419	0.258065
	0.275862	0.298851	0.287356	0.022989	0.172414	0.586207	0.045977	0.218391	0.183908	0.441176	1.45098	0.666667	0.54902	0.205882	1.21569	0.156863	2.60784	0.382353
	0.53125	0.34375	0.34375	0.09375	0.1875	1.5625	0.21875	0.40625	3.09375	0.292683	1.29268	0.463415	0.219512	0.097561	1.14634	0.146341	2.65854	1.26829
	0.238095	0.904762	0.333333	0.095238	0.095238	1.09524	0.190476	1.04762	6.71429	0.368421	0.236842	0.684211	0.171053	0.105263	0.75	0.105263	0.328947	1.61842
	0.342857	0.942857	0.428571	0.057143	0.057143	1.37143	0.085714	0.171429	0.342857	0.360465	0.453488	0.22093	0.255814	0.162791	1.15116	0.116279	0.197674	0.27907
	0.659574	0.297872	0.340426	0.12766	0.042553	1.12766	0.042553	0.148936	0.12766	0.176471	0.235294	0.258824	0.058824	0.223529	0.635294	0.094118	0.235294	0.211765
	0.176471	0.181373	0.196078	0.098039	0.058824	0.789216	0.088235	0.112745	0.058824	0.393258	1.07865	0.314607	0.089888	0.247191	0.842697	0.179775	0.224719	0.707865
	0.166667	0.318182	0.287879	0.045455	0.090909	1.36364	0.030303	0.166667	0.136364	0.285714	0.507937	0.333333	0.206349	0.111111	0.539683	0.047619	0.222222	0.079365
	0.221311	0.409836	0.114754	0.106557	0.032787	0.844262	0.040984	0.073771	0.04918	0.285714	0.634921	0.301587	0.333333	0.15873	1.09524	0.126984	0.68254	0.269841
	0.48	0.48	0.44	0.2	0.24	1.56	0.04	0.32	0.32	0.365854	0.487805	0.512195	0.292683	0.097561	0.97561	0.170732	0.073171	0.170732
	0.229508	0.188525	0.229508	0.073771	0.081967	0.606557	0.073771	0.122951	0.098361	0.378571	0.442857	0.271429	0.207143	0.121429	1.19286	0.15	0.228571	0.342857
	0.297297	0.324324	0.297297	0.054054	0.108108	1.62162	0.108108	0.189189	0.108108	0.4	0.916667	0.666667	0.166667	0.233333	1.75	0.083333	0.3	0.533333
	0.223881	0.522388	0.328358	0.089552	0.134328	1.32836	0.089552	0.119403	0.089552	0.370787	0.595506	0.292135	0.202247	0.213483	1.25843	0.224719	0.348315	0.348315
	0.38983	0.38983	0.20339	0.169492	0.169492	1.62712	0.372881	0.322034	0.033898	0.655914	0.634409	0.505376	0.193548	0.11828	1.03226	0.139785	0.11828	0.193548
	0.326087	0.652174	0.26087	0.086957	0.043478	1.04348	0.152174	0.152174	0.086957	0.38835	0.514563	0.38835	0.194175	0.203883	1.05825	0.184466	2.01942	0.446602
	0.271429	0.457143	0.228571	0.085714	0.1	1.38571	0.207143	0.178571	0.107143	0.375	0.546875	0.421875	0.28125	0.25	1.25	0.1875	0.609375	0.140625
	0.188406	0.536232	0.304348	0.086957	0.115942	0.768116	0.057971	0.130435	0.231884	0.53719	1.15702	0.68595	0.190083	0.272727	1.66116	0.14876	0.347107	0.347107
	0.482759	0.551724	0.241379	0.172414	0.103448	1.41379	0	0.034483	0.275862	0.5	0.407407	0.388889	0.648148	0.166667	1.24074	0.185185	0.574074	1.09259
	0.345912	0.371069	0.314465	0.09434	0.056604	1.22013	0.138365	0.119497	0.132075	0.407407	0.407407	0.703704	0.148148	0.185185	0.962963	0.259259	0.37037	0.407407
	0.272727	0.681818	0.136364	0.181818	0.181818	1.40909	0.227273	0.227273	0.409091	0.280488	0.719512	0.304878	0.109756	0.195122	1.08537	0.073171	0.52439	0.365854
	0.652174	0.521739	0.347826	0.195652	0.086957	1.17391	0.217391	0.26087	0.173913	0.530864	0.345679	0.592593	0.358025	0.185185	1.34568	0.098765	0.283951	0.54321
	0.285714	0.816327	0.204082	0.071429	0.05102	0.846939	0.091837	0.122449	0.153061	0.267717	0.622047	0.433071	0.181102	0.181102	1.24409	0.094488	0.330709	0.15748
	0.398649	0.310811	0.459459	0.114865	0.101351	1.58784	0.182432	0.108108	0.202703	0.370968	0.435484	0.306452	0.177419	0.096774	0.887097	0.306452	0.370968	0.064516
	0.385542	0.638554	0.349398	0.180723	0.120482	1.61446	0.337349	0.084337	0.120482	0	0.470588	0.294118	0.352941	0.294118	1.35294	0.235294	0.352941	0.117647
	0.382022	1.08989	0.404494	0.123596	0.134831	1.25843	0.292135	0.94382	0.280899	0.243902	0.926829	0.329268	0.109756	0.109756	1.80488	0.085366	0.158537	0.170732
	0.162791	0.302326	0.093023	0.069767	0.069767	0.883721	0.093023	0.232558	0.023256	0.435294	0.952941	0.564706	0.376471	0.235294	1.78824	0.211765	0.188235	0.294118
	0.336478	0.726415	0.267296	0.128931	0.113208	1.40881	0.08805	0.144654	0.166667	0.290323	0.870968	0.193548	0.225806	0.225806	1.20968	0.225806	0.032258	0.467742
	0.155844	0.428571	0.155844	0.051948	0.077922	0.987013	0.064935	0.103896	0.142857	0.429825	0.754386	0.210526	0.315789	0.219298	1.35088	0.096491	14.0351	0.157895
	0.180952	0.47619	0.190476	0.095238	0.038095	1	0.095238	0.047619	0.152381	0.296296	0.574074	0.148148	0.111111	0.111111	0.888889	0.111111	0.296296	0.240741
	0.230769	0.369231	0.292308	0.123077	0.076923	1.33846	0.107692	0.092308	0.184615	0.227273	0.409091	0.227273	0.181818	0	0.545455	0.090909	0.227273	0.181818
	0.444444	1.23232	0.545455	0.181818	0.121212	1.41414	0.10101	0.232323	0.181818	0.208333	0.208333	0.291667	0.09375	0.104167	0.572917	0.041667	0.197917	0.135417
	0.542373	0.898305	0.525424	0.220339	0.084746	1.61017	0.067797	0.38983	0.254237	0.486486	0.90991	0.378378	0.108108	0.117117	1.15315	0.162162	0.171171	0.594595
	0.362319	0.195652	0.166667	0.166667	0.188406	0.942029	0.195652	0.521739	0.15942	0.338462	0.392308	0.184615	0.184615	0.161538	0.723077	0.061539	0.130769	0.507692
	0.442623	0.52459	0.377049	0.098361	0.081967	1.06557	0.081967	0.114754	0.213115	0.235577	0.966346	0.201923	0.235577	0.163462	1.03846	0.115385	0.341346	0.177885
	0.405797	0.811594	0.333333	0.101449	0.130435	1.07246	0.144928	1.52174	0.072464	0.362162	0.491892	0.318919	0.232432	0.151351	0.816216	0.108108	0.254054	0.156757
	0.401639	0.639344	0.278689	0.098361	0.04918	1.55738	0.106557	0.163934	0.172131	0.451852	0.644444	0.333333	0.125926	0.088889	1.26667	0.103704	0.133333	0.266667
	0.482143	0.410714	0.428571	0.089286	0.196429	1.07143	0.035714	0.107143	0.25	0.331126	0.774834	0.390728	0.10596	0.245033	1.05298	0.119205	0.437086	0.258278
	0.391304	0.358696	0.413043	0.108696	0.152174	1.42391	0.141304	0.380435	0.391304	0.287356	2.04598	0.287356	0.206897	0.114943	1.25287	0.126437	0.252874	0.241379
	0.209302	0.627907	0.372093	0.116279	0.104651	1.23256	0.093023	0.034884	0.290698	0.394737	0.309211	0.276316	0.203947	0.118421	1.24342	0.151316	0.177632	0.789474
	0.37037	0.888889	0.555556	0.37037	0.148148	1.96296	0.148148	0.37037	0.185185	0.418605	0.706977	0.67907	0.227907	0.237209	1.30233	0.15814	0.451163	0.804651
	0.238095	0.18254	0.301587	0.031746	0.087302	0.714286	0.103175	0.68254	0.087302	0.206897	0.603448	0.456897	0.112069	0.224138	1.49138	0.094828	0.594828	0.344828
	0.4	1.67742	0.4	0.109677	0.122581	1.72903	0.2	0.141935	0.277419	0.341463	0.878049	0.317073	0.134146	0.134146	0.932927	0.121951	1.63415	0.170732
	0.394737	1.76316	0.710526	0.157895	0.236842	2.15789	0.157895	0.236842	0.815789	0.359712	0.510791	0.690647	0.18705	0.143885	0.94964	0.115108	0.359712	0.582734
	0.339623	0.245283	0.245283	0.113208	0.09434	1.16981	0.056604	0.056604	0.150943	0.416667	1.41667	0.638889	0.638889	0.222222	1.19444	0.027778	2.63889	0.055556
	0.367647	0.588235	0.514706	0.102941	0.088235	1.10294	0.132353	0.117647	0.102941	0.451613	0.645161	0.290323	0.064516	0.16129	0.580645	0.193548	0.225806	0.322581
	0.298246	0.421053	0.210526	0.052632	0.157895	0.929825	0.122807	0.315789	0.017544	0.282051	0.384615	0.307692	0.153846	0.205128	0.846154	0.051282	0.410256	0.282051
	0.535088	1.18421	0.298246	0.105263	0.122807	1.42105	0.105263	0.236842	0.236842	0.391753	1.26804	0.57732	0.206186	0.134021	1.45361	0.103093	3.03093	0.206186
	0.456522	2.32609	0.673913	0.173913	0.108696	1.86957	0.652174	0.195652	0.108696	0.208791	0.285714	0.175824	0.153846	0.10989	0.703297	0.043956	0.153846	0.098901
	0.493506	1.57143	0.441558	0.350649	0.12987	2.1039	0.103896	0.454545	0.207792	0.394958	0.352941	0.378151	0.201681	0.142857	0.983193	0.117647	0.218487	0.294118
	0.211111	0.566667	0.255556	0.155556	0.122222	1.14444	0.055556	0.177778	0.166667	0.27027	0.844595	0.277027	0.209459	0.135135	0.939189	0.081081	0.324324	0.135135
	0.361538	0.453846	0.292308	0.046154	0.053846	1.5	0.046154	0.138462	0.069231	0.312169	1.43386	0.21164	0.201058	0.126984	1.52381	0.201058	0.164021	0.15873
	0.373016	0.460317	0.261905	0.150794	0.134921	1.4127	0.111111	0.126984	0.126984	0.446809	0.907801	0.375887	0.382979	0.205674	1.2695	0.156028	0.411348	0.134752
	0.433962	0.981132	0.54717	0.207547	0.245283	1.13208	0.075472	0.207547	0.339623	0.581633	1.36735	0.806122	0.408163	0.244898	1.87755	0.173469	1.56122	0.27551
	0.452991	0.905983	0.42735	0.179487	0.102564	1.78632	0.153846	0.188034	0.25641	0.378378	0.351351	0.364865	0.337838	0.175676	0.864865	0.189189	0.432432	0.743243
	0.319444	0.708333	0.513889	0.125	0.069444	2.77778	0.069444	0.25	0.402778	0.292398	0.25731	0.204678	0.140351	0.105263	0.725146	0.140351	0.210526	0.122807
	0.454887	0.43985	0.383459	0.139098	0.105263	1.15789	0.112782	0.180451	0.368421	0.444444	0.380952	0.428571	0.190476	0.126984	0.666667	0.126984	0.698413	0.555556
	0.315789	1.28421	0.589474	0.115789	0.210526	1.27368	0.147368	0.126316	0.315789	0.234568	0.567901	0.234568	0.160494	0.197531	0.765432	0.45679	3.17284	0.098765
	0.359375	1.01563	0.632813	0.179688	0.09375	1.26563	0.0625	0.164063	0.632813	0.397059	0.044118	0.169118	0.139706	0.110294	0.808824	0.044118	0.227941	0.235294
	0.365591	0.913979	0.290323	0.129032	0.172043	1.11828	0.064516	0.172043	0.290323	0.275	0.8625	0.2125	0.2	0.1	1	0.125	0.3375	0.4125
	0.571429	0.642857	0.357143	0	0	2	0.071429	0.142857	0.5	0.483871	1.25806	0.629032	0.145161	0.177419	0.83871	0.032258	0.354839	0.870968
	0.336538	1.22115	0.442308	0.086539	0.125	1.41346	0.105769	0.096154	0.326923	0.22093	0.139535	0.244186	0.162791	0.127907	0.395349	0.093023	0.244186	0.093023
	0.360465	0.732558	0.372093	0.139535	0.081395	1.06977	0.069767	0.22093	0.151163	0.295082	0.237705	0.221311	0.180328	0.106557	0.5	0.04918	0.106557	0.180328
	0.5	1.25	0.416667	0.083333	0.166667	2.125	0.208333	0.208333	0.125	0.75	2.55	0.55	0.15	0.1	0.5	0.1	0.05	0.2
	0.333333	0.433333	0.333333	0.133333	0.066667	1.4	0.066667	0.133333	0.133333	0.30102	1.09694	0.214286	0.19898	0.153061	1.28571	0.142857	0.158163	0.163265
	0.369048	1.08333	0.47619	0.107143	0.166667	1.47619	0.190476	0.511905	0.214286	0.234375	0.296875	0.234375	0.0625	0.203125	0.65625	0.0625	0.640625	0.15625
	0.495652	1.04348	0.391304	0.156522	0.165217	1.97391	0.121739	0.173913	0.2	0.266667	0.444444	0.377778	0.222222	0.088889	1.06667	0.155556	0.377778	0.066667
	0.540984	1.60656	0.459016	0.131148	0.131148	1.83607	0.229508	0.180328	0.377049	0.326087	0.978261	0.086957	0.130435	0.195652	1.28261	0.173913	0.326087	0.195652
	0.714286	0.457143	0.357143	0.3	0.128571	1.6	0.085714	0.057143	0.371429	0.2125	0.20625	0.2625	0.08125	0.15625	0.6	0.025	0.30625	0.2625
	0.395349	0.453488	0.337209	0.197674	0.081395	1.15116	0.174419	0.430233	0.290698	0.503876	0.372093	0.356589	0.162791	0.124031	0.736434	0.116279	0.317829	0.658915
	0.472222	0.666667	0.268519	0.148148	0.064815	1.74074	0.185185	0.268519	0.212963	0.678571	1.14286	0.571429	0.214286	0.107143	1.32143	0.214286	0.107143	0.285714
	0.15	0.75	0.75	0.1	0.1	1.55	0.15	0.1	0.1	0.345679	0.308642	0.222222	0.160494	0.160494	0.975309	0.037037	0.17284	0.049383
	0.366972	0.59633	0.422018	0.174312	0.137615	1.26605	0.192661	1.76147	0.137615	0.280255	0.458599	0.363057	0.089172	0.140127	0.592357	0.095541	0.101911	0.127389
	0.4	0.428571	0.457143	0.257143	0.114286	2.48571	0.171429	0.542857	0	0.227273	0.204545	0.204545	0.204545	0.227273	0.5	0.090909	0.136364	0.181818
	0.677966	0.338983	0.661017	0.135593	0.118644	1.54237	0.101695	0.322034	0.20339	0.330189	1.03774	0.358491	0.330189	0.198113	1.29245	0.103774	2.82075	0.188679
	0.302521	0.563025	0.361345	0.117647	0.168067	1.13445	0.201681	0.369748	0.277311	0.303191	0.260638	0.367021	0.106383	0.12234	0.452128	0.058511	0.143617	0.138298
	0.346154	0.903846	0.692308	0.211538	0.519231	1.48077	0.076923	0.25	0.480769	0.360656	0.803279	0.360656	0.090164	0.172131	1.09016	0.131148	0.516393	0.45082
	0.423077	0.912088	0.472527	0.148352	0.098901	1.54945	0.093407	0.214286	0.32967	0.365079	0.761905	0.253968	0.111111	0.126984	0.595238	0.055556	0.119048	0.103175
	0.435	0.55	0.4	0.13	0.15	1.375	0.145	0.08	0.2	0.404959	0.958678	0.190083	0.14876	0.123967	0.760331	0.057851	0.115702	0.115702
	0.311475	1.42623	0.803279	0.065574	0.114754	2.06557	0.196721	0.180328	0.278689	0.25	0.28	0.21	0.12	0.12	0.87	0.09	5.9	0.1
	0.353846	0.476923	0.215385	0.076923	0.107692	1.8	0.169231	0.169231	0.092308	0.173913	0.15942	0.202899	0.072464	0.057971	0.478261	0.086957	0.144928	0.057971
	0.363636	0.606061	0.212121	0.151515	0.045455	1.98485	0.19697	0.272727	0.166667	0.277174	0.304348	0.211957	0.146739	0.23913	1.01087	0.179348	0.13587	0.23913
	0.490566	1.18868	0.54717	0.132075	0.09434	1.39623	0.09434	0.283019	0.207547	0.293103	0.517241	0.189655	0.189655	0.310345	0.724138	0.068966	0.603448	0.068966
	0.293103	0.517241	0.275862	0.051724	0.086207	1.49138	0.12069	0.077586	0.318966	0.206897	0.827586	0.517241	0.310345	0.241379	0.896552	0.103448	0.172414	0.448276
	0.267176	1.14504	0.641221	0.122137	0.129771	1.15267	0.152672	0.114504	0.282443	0.289474	0.736842	0.5	0.236842	0.078947	1.15789	0.131579	0.157895	0.342105
	0.2375	1.2125	0.3625	0.0375	0.075	1.95	0.15	0.1	0.275	0.365385	0.807692	0.134615	0.096154	0.326923	1.19231	0.134615	0.307692	0.096154
	0.352273	0.659091	0.443182	0.113636	0.090909	1.84091	0.079546	0.079546	0.193182	0.216867	0.963855	0.253012	0.108434	0.108434	1.10843	0.096386	0.240964	0.180723
	0.28	0.968	0.24	0.064	0.136	1.816	0.12	0.512	0.24	0.317647	0.447059	0.176471	0.152941	0.070588	1.32941	0.164706	0.470588	0.223529
	0.356436	0.772277	0.287129	0.118812	0.138614	1.89109	0.128713	0.108911	0.079208	0.326531	0.704082	0.387755	0.163265	0.163265	0.938776	0.122449	0.683673	0.204082
	0.4375	1.5625	0.229167	0.208333	0.208333	1.6875	0.1875	0.166667	0.666667	0.282051	0.564103	0.217949	0.198718	0.121795	0.948718	0.121795	0.198718	0.141026
	0.369565	0.695652	0.423913	0.119565	0.108696	1.29348	0.228261	0.130435	0.25	0.377483	0.556291	0.456954	0.225166	0.238411	1.15232	0.18543	0.178808	0.377483
	0.306667	0.68	0.386667	0.106667	0.16	1.66667	0.093333	0.093333	0.28	0.301075	1.7957	0.387097	0.225806	0.086022	1.32258	0.107527	8.51613	0.290323
	0.543103	1.68966	0.681035	0.198276	0.172414	1.68966	0.206897	0.163793	0.198276	0.357616	0.476821	0.437086	0.218543	0.278146	1.13907	0.152318	0.198675	0.370861
	0.612245	1.89796	0.469388	0.081633	0.122449	2.65306	0.142857	0.244898	0.22449	0.230769	4.32308	0.276923	0.092308	0.169231	0.738462	0.046154	0.507692	0.153846
	0.18254	0.992063	0.444444	0.142857	0.174603	1.18254	0.277778	0.063492	0.404762	1.08621	0.689655	0.724138	0.155172	0.206897	1.08621	0.051724	0.810345	1.41379
	0.402174	0.467391	0.402174	0.043478	0.141304	1.18478	0.130435	0.163043	0.26087	0.106383	0.595745	0.234043	0.12766	0.148936	0.468085	0.12766	0.297872	0.148936
	0.333333	0.454545	0.287879	0.090909	0.030303	0.969697	0.121212	0.060606	0.454545	0.320388	0.504854	0.194175	0.213592	0.106796	0.61165	0.116505	0.203883	0.126214
	0.214286	0.25	0.321429	0.142857	0.25	0.464286	0.035714	0.178571	0.357143	0.434426	0.639344	0.336066	0.286885	0.147541	0.95082	0.204918	0.245902	0.286885
	0.369565	1.32609	0.369565	0.217391	0.152174	1.73913	0.108696	0.173913	0.326087	0.289474	0.381579	0.210526	0.144737	0.144737	1.03947	0.105263	2.05263	0.105263
	0.19469	0.424779	0.345133	0.070797	0.115044	1.02655	0.132743	0.176991	0.168142	0.333333	0.045977	0.310345	0.103448	0.091954	0.609195	0.022989	0.091954	0.103448
	0.552632	2.42105	0.368421	0.236842	0.078947	1.86842	0.157895	0.210526	1.07895	0.245283	0.103774	0.188679	0.056604	0.122642	0.245283	0.037736	0.084906	0.122642
	0.435897	1.89744	0.641026	0.358974	0.076923	1.53846	0.205128	0.230769	0.666667	0.185185	0.518519	0.25	0.12037	0.083333	0.851852	0.111111	0.185185	0.092593
	0.698113	1.22642	0.792453	0.358491	0.075472	1.88679	0.169811	0.113208	0.698113	0.377049	0.877049	0.229508	0.139344	0.114754	0.704918	0.131148	0.057377	0.147541
	0.418182	0.618182	0.490909	0.163636	0.145455	1.18182	0.163636	0.163636	0.236364	0.571429	0.666667	0.880952	0.190476	0.071429	1.14286	0.02381	0.190476	0.071429
	0.567164	0.970149	0.447761	0.313433	0.208955	1.53731	0.059702	3.04478	0.373134	0.304965	0.702128	0.099291	0.12766	0.120567	0.51773	0.099291	0.12766	0.078014
	0.421053	0.184211	0.342105	0.105263	0.184211	1.81579	0.105263	0.210526	0.131579	0.28972	0.616822	0.186916	0.093458	0.140187	0.841121	0.037383	0.149533	0.121495
	0.510417	0.427083	0.291667	0.145833	0.083333	1	0.0625	0.15625	0.270833	0.2375	0.1875	0.425	0.2	0.025	0.4375	0.0625	0.225	0.25
	0.272727	1.07071	0.222222	0.383838	0.121212	1.26263	0.080808	0.232323	0.252525	0.19469	0.637168	0.300885	0.115044	0.141593	0.946903	0.150442	1.44248	0.088496
	0.236842	0.684211	0.342105	0.157895	0.105263	0.868421	0.131579	0.236842	0.315789	0.369697	0.581818	0.242424	0.048485	0.090909	0.727273	0.084849	0.266667	0.181818
	0.5	0.195652	0.347826	0.152174	0.043478	1.19565	0.043478	0.195652	0.130435	0.358974	1.11111	0.470085	0.128205	0.264957	1.49573	0.08547	2.26496	0.376068
	0.201681	0.184874	0.184874	0.117647	0.07563	0.663866	0.067227	0.058824	0.10084	0.275862	0.413793	0.189655	0.086207	0.051724	1.55172	0.12069	0.293103	0.086207
	0.461538	1.03419	0.487179	0.188034	0.230769	1.60684	0.111111	0.230769	0.307692	0.212389	0.044248	0.39823	0.123894	0.070797	0.752212	0.132743	0.292035	0.141593
	0.12	0.91	0.5	0.07	0.13	1.65	0.24	0.11	0.24	0.424658	0.671233	0.438356	0.054795	0.150685	1.42466	0.109589	0.383562	0.164384
	0.285714	0.892857	0.75	0.053571	0.214286	1.375	0.25	0.089286	0.214286	0.455696	0.911392	0.468354	0.316456	0.164557	1.07595	0.189873	0.43038	0.303797
	0.350427	1.20513	0.316239	0.08547	0.102564	1.35897	0.059829	0.08547	0.136752	0.254237	1.0678	0.220339	0.271186	0.152542	0.711864	0.135593	0.135593	0.101695
	0.252174	1.48696	0.591304	0.234783	0.086957	1.23478	0.13913	0.165217	0.2	0.225806	0.919355	0.241935	0.193548	0.185484	0.782258	0.072581	0.193548	0.145161
	0.235294	0.282353	0.235294	0.094118	0.082353	1.17647	0.094118	0.164706	0.070588	0.371212	0.583333	0.174242	0.272727	0.189394	1.26515	0.181818	0.189394	0.234848
	0.330357	0.875	0.383929	0.133929	0.169643	1.47321	0.098214	0.125	0.169643	0.166667	0.291667	0.291667	0.041667	0.125	0.791667	0.166667	12.9583	0.875
	0.394737	0.526316	0.236842	0.131579	0.026316	0.947368	0.131579	0.157895	0.210526	0.273973	0.561644	0.219178	0.09589	0.191781	0.931507	0.09589	0.178082	0.123288
	0.5	0.517241	0.439655	0.137931	0.12931	2.02586	0.12069	0.137931	0.396552	0.352941	0.411765	0.388235	0.235294	0.152941	0.894118	0.2	1.02353	0.2
	0.451282	0.348718	0.251282	0.179487	0.071795	0.994872	0.107692	0.476923	0.097436	0.116667	0.166667	0.233333	0.133333	0.116667	0.483333	0.083333	0.15	0.116667
	0.308642	0.37037	0.395062	0.148148	0.098765	1.08642	0.08642	0.283951	0.098765	0.353535	0.272727	0.212121	0.242424	0.171717	0.727273	0.080808	0.171717	0.424242
	0.467532	0.487013	0.266234	0.188312	0.103896	1.40909	0.058442	0.11039	0.246753	0.319444	1.05556	0.375	0.298611	0.201389	0.965278	0.152778	0.451389	0.388889
	0.542857	0.4	0.514286	0.2	0.085714	1.4	0.085714	0.314286	0.028571	0.320988	0.814815	0.327161	0.203704	0.154321	1.09877	0.135802	0.197531	0.148148
	0.369748	0.386555	0.252101	0.159664	0.084034	1.07563	0.084034	0.092437	0.302521	0.214689	0.576271	0.305085	0.101695	0.129944	0.666667	0.118644	0.20339	0.163842
	0.409326	0.746114	0.362694	0.15544	0.098446	1.36788	0.093264	0.139896	0.227979	0.369565	0.586957	0.347826	0.195652	0.086957	1.17391	0.152174	0.521739	0.173913
	0.367647	0.536765	0.345588	0.080882	0.044118	1.08824	0.139706	0.125	0.205882	0.266667	0.586667	0.233333	0.206667	0.093333	0.873333	0.093333	0.166667	0.233333
	0.326923	1.88462	0.259615	0.163462	0.096154	1.31731	0.096154	0.201923	0.163462	0.288889	0.644444	0.311111	0.177778	0.177778	1.22222	0.155556	0.2	0.111111
	0.44186	1.12791	0.918605	0.104651	0.139535	1.39535	0.802326	0.232558	0.209302	0.412791	0.372093	0.313953	0.197674	0.104651	0.813953	0.104651	0.168605	0.093023
	0.373333	0.986667	0.606667	0.18	0.246667	1.88	0.093333	0.38	0.273333	0.343137	0.578431	0.215686	0.166667	0.098039	1	0.098039	0.156863	0.107843
	0.352941	1.07843	0.333333	0.117647	0.254902	1.92157	0.039216	0.137255	0.196078	0.444444	0.968254	0.555556	0.166667	0.214286	1.34127	0.126984	0.269841	0.444444
	0.320755	1.73585	0.735849	0.075472	0.113208	2.35849	0.150943	0.245283	0.245283	0.367021	0.542553	1.54255	0.202128	0.196809	1.26596	0.244681	3.53723	0.148936
	0.354167	0.541667	0.166667	0.354167	0.104167	1.22917	0.041667	0.145833	0.0625	0.338028	0.640845	0.176056	0.147887	0.105634	0.84507	0.105634	0.119718	0.169014
	0.53125	0.5	0.46875	0.0625	0.15625	1.21875	0.0625	0.0625	0.15625	0.414141	0.414141	0.30303	0.131313	0.151515	1.25253	0.121212	0.212121	0.161616
	0.467532	1.49351	0.324675	0.116883	0.116883	1.85714	0.480519	0.064935	0.077922	0.318584	0.654867	0.265487	0.168142	0.053097	0.823009	0.150442	0.168142	0.097345
	0.21875	1.59375	0.78125	0.125	0.15625	1.21875	0.15625	0.15625	0.21875	0.204545	0.477273	0.159091	0.227273	0.056818	0.522727	0.102273	0.136364	0.352273
	0.297619	0.654762	0.535714	0.130952	0.059524	1.11905	0.166667	0.166667	0.285714	0.196078	0.470588	0.333333	0.058824	0.058824	0.607843	0.098039	0.235294	0.235294
	0.247863	0.470085	0.299145	0.136752	0.076923	1.24786	0.08547	0.153846	0.222222	0.176471	0.25	0.161765	0.132353	0.058824	0.691176	0.073529	0.411765	0.117647
	0.277228	0.470297	0.183168	0.094059	0.094059	1.33663	0.074257	0.133663	0.163366	0.275	0.983333	0.225	0.15	0.091667	0.708333	0.116667	0.433333	0.05
	0.242424	0.515152	0.242424	0.090909	0.121212	0.69697	0.181818	0.030303	0.060606	0.360656	1.04918	0.360656	0.295082	0.114754	1.36066	0.04918	0.180328	0.131148
	0.264706	0.426471	0.220588	0.102941	0.088235	1.17647	0.352941	0.102941	0.044118	0.466667	0.466667	0.253333	0.193333	0.226667	0.913333	0.326667	0.126667	0.273333
	0.376623	0.38961	0.324675	0.207792	0.116883	1.15584	0.090909	0.155844	0.155844	0.297297	0.801802	0.18018	0.135135	0.171171	0.972973	0.108108	10.2973	0.18018
	0.343137	1.14706	0.303922	0.098039	0.156863	2.14706	0.137255	0.166667	0.205882	0.258621	0.827586	0.310345	0.232759	0.103448	1.30172	0.094828	0.655172	0.103448
	0.408602	0.903226	0.387097	0.16129	0.064516	1.56989	0.741935	0.225806	0.075269	0.142857	0.185714	0.228571	0.1	0.128571	0.471429	0.057143	0.685714	0.1
	0.408	0.496	0.336	0.12	0.136	0.968	0.136	0.176	0.304	0.322034	1.09322	0.364407	0.20339	0.09322	1.16949	0.084746	0.79661	0.161017
	0.341176	0.282353	0.294118	0.082353	0.117647	1.08235	0.047059	0.094118	0.129412	0.359375	0.265625	0.265625	0.1875	0.0625	2.3125	0.125	0.1875	0.40625
	0.320755	0.45283	0.471698	0.150943	0.09434	1.30189	0.075472	0.075472	0.132075	0.344828	1.65517	0.724138	0.586207	0.172414	1.10345	0.310345	0.448276	0.206897
	0.34	0.8	0.3	0.18	0.08	1.08	0.04	0.1	0.24	0.336957	0.570652	0.315217	0.179348	0.201087	0.907609	0.11413	0.26087	0.347826
	0.245763	0.474576	0.220339	0.076271	0.101695	1.01695	0.135593	0.101695	0.169492	0.277778	0.75	0.277778	0.180556	0.166667	1.04167	0.111111	0.166667	0.208333
	0.39726	2.08904	0.30137	0.191781	0.164384	1.80137	0.143836	0.143836	0.280822	0.303371	0.685393	0.280899	0.179775	0.258427	1.1573	0.089888	0.191011	0.685393
	0.2	0.263158	0.105263	0.136842	0.073684	0.894737	0.063158	0.042105	0.084211	0.296296	0.925926	0.518519	0.185185	0.259259	1	0.148148	0.333333	0.666667
	0.298246	0.157895	0.087719	0.035088	0.122807	0.719298	0.122807	0.175439	0.087719	0.232143	0.544643	0.303571	0.142857	0.098214	0.866071	0.035714	0.616071	0.214286
	0.545455	0.5	0.545455	0.113636	0.113636	1.15909	0.113636	0.128788	0.272727	0.26087	0.565217	0.347826	0.173913	0.217391	1.47826	0.173913	2.95652	0.130435
	0.769231	1.76923	0.076923	0.346154	0.153846	1.38462	0.153846	0.384615	0.115385	0.293651	0.849206	0.373016	0.253968	0.087302	0.904762	0.079365	5.03968	0.087302
	0.5	0.42	0.38	0.04	0.1	1.4	0.06	0.14	0.16	0.288136	0.398305	0.305085	0.084746	0.161017	0.728814	0.076271	1.38983	0.20339
	0.336449	0.392523	0.140187	0.084112	0.121495	0.850467	0.056075	0.074766	0.121495	0.402985	0.820895	0.373134	0.208955	0.089552	1.37313	0.059702	0.507463	0.074627
	0.459459	0.621622	0.432432	0.081081	0.027027	2.02703	0.135135	0.108108	0.324324	0.413793	0.896552	0.293103	0.275862	0.206897	1.01724	0.155172	0.706897	0.086207
	0.532609	0.826087	0.369565	0.108696	0.141304	2.04348	0.163043	0.184783	0.76087	0.402778	0.541667	0.138889	0.041667	0.138889	0.625	0.083333	0.388889	0.111111
	0.311475	0.229508	0.188525	0.040984	0.065574	0.737705	0.139344	0.090164	0.213115	0.354167	1.33333	0.458333	0.166667	0.145833	1.22917	0.145833	0.166667	0.166667
	0.316901	1.02113	0.267606	0.225352	0.133803	1.88028	0.147887	0.126761	0.34507	0.607843	0.588235	0.27451	0.205882	0.235294	1.02941	0.196078	0.27451	0.147059
	0.355556	0.822222	0.366667	0.133333	0.155556	1.73333	0.333333	0.188889	0.1	0.5	0.805556	0.555556	0.138889	0.333333	2	0.055556	0.194444	0.25
	0.292994	0.936306	0.254777	0.184713	0.10828	1.79618	0.101911	0.273885	0.171975	0.320755	1.16981	0.415094	0.150943	0.301887	1.09434	0.037736	11.566	0.169811
	0.348837	0.848837	0.25	0.110465	0.122093	1.28488	0.174419	0.104651	0.116279	0.190476	0.695238	0.238095	0.095238	0.085714	0.428571	0.057143	0.409524	0.142857
	0.276596	0.595745	0.276596	0.12766	0.074468	0.946809	0.244681	0.042553	0.117021	0.36036	0.837838	0.324324	0.117117	0.099099	0.945946	0.162162	0.90991	0.09009
	0.212329	0.561644	0.19863	0.136986	0.116438	0.739726	0.116438	0.068493	0.116438	0.276074	0.453988	0.257669	0.110429	0.128834	0.98773	0.404908	1.41104	0.208589
	0.313043	0.626087	0.269565	0.147826	0.173913	1.68696	0.182609	0.173913	0.165217	0.258065	0.637097	0.241935	0.169355	0.177419	0.879032	0.120968	0.258065	0.048387
	0.278912	0.557823	0.47619	0.183673	0.102041	1.27891	0.07483	0.061225	0.14966	0.35	1.21667	0.333333	0.233333	0.183333	0.65	0.066667	0.35	0.25
	0.377358	0.345912	0.295597	0.163522	0.119497	1.01887	0.08805	0.855346	0.037736	0.375	0.53125	0.25	0.1875	0.25	1.03125	0.03125	0.3125	0.0625
	0.358025	1.80247	0.37037	0.728395	0.135802	1.32099	0.160494	0.17284	0.197531	0.325	0.775	0.5	0.1	0.175	1.425	0.125	0.1	0.075
	0.315789	0.460526	0.263158	0.078947	0.092105	0.921053	0.092105	0.157895	0.092105	0.138889	1.13889	0.305556	0.055556	0.194444	1.27778	0.083333	3.72222	0.027778
	0.354478	0.679105	0.223881	0.130597	0.085821	1.13806	0.100746	0.115672	0.156716	0.243094	0.756906	0.226519	0.19337	0.226519	1.1105	0.093923	0.447514	0.18232
	0.262626	0.585859	0.333333	0.050505	0.080808	1.09091	0.151515	0.040404	0.161616	0.428571	0.742857	0.257143	0.171429	0.171429	1.31429	0.257143	0.314286	0.228571
	0.343434	0.565657	0.282828	0.121212	0.090909	1.37374	0.070707	0.141414	0.171717	0.392857	0.303571	0.267857	0.089286	0.053571	0.607143	0.089286	0.196429	0.089286
	0.379085	0.411765	0.346405	0.130719	0.078431	1.55556	0.137255	0.202614	0.20915	0.271429	0.571429	0.571429	0.171429	0.171429	1.17143	0.157143	0.171429	0.471429
	0.313559	0.601695	0.245763	0.144068	0.084746	0.881356	0.042373	0.059322	0.059322	0.159091	0.5	0.409091	0.454545	0.340909	1.13636	0.159091	0.272727	0.090909
	0.517857	0.455357	0.357143	0.107143	0.107143	1.77679	0.151786	0.205357	0.241071	0.390244	0.365854	0.402439	0.134146	0.134146	0.707317	0.085366	0.097561	0.121951
	1.30435	1.47826	0.913043	0.391304	0.086957	2.30435	0.130435	1.73913	0.217391	0.22549	1.15686	0.372549	0.176471	0.088235	1.07843	0.088235	0.098039	0.411765
	0.526316	0.986842	0.802632	0.184211	0.184211	2.18421	0.105263	0.842105	0.5	0.184397	0.148936	0.361702	0.106383	0.134752	0.439716	0.092199	0.056738	0.234043
	0.298507	0.432836	0.402985	0.089552	0.223881	1.89552	0.059702	0.208955	0.313433	0.29375	0.2	0.2875	0.1	0.1125	0.65625	0.0875	0.1875	0.24375
	0.5	1.16667	0.458333	0.041667	0.041667	0.75	0.083333	0.125	0.541667	0.195402	0.068966	0.172414	0.034483	0.022989	0.310345	0.057471	0.091954	0.068966
	0.36	0.69	0.48	0.08	0.18	0.67	0.11	2.37	0.24	0.195266	0.076923	0.153846	0.059172	0.076923	0.254438	0.023669	0.094675	0.094675
	0.354545	0.609091	0.309091	0.072727	0.081818	1.25455	0.063636	0.109091	0.063636	0.147465	0.313364	0.096774	0.202765	0.124424	0.281106	0.036866	0.046083	0.096774
	0.252427	0.582524	0.31068	0.126214	0.145631	1.30097	0.203883	0.271845	0.15534	0.30303	0.666667	0.242424	0.30303	0.090909	0.757576	0.393939	0.060606	0.030303
	0.607143	0.589286	0.767857	0.125	0.107143	1.875	0.089286	0.160714	0.375	0.5	0.055556	0.166667	0.055556	0.111111	0.444444	0.166667	0	1.83333
	0.261905	0.833333	0.111111	0.126984	0.15873	1.19841	0.238095	0.650794	0.103175	0.246575	0.547945	0.191781	0.219178	0.082192	0.630137	0.068493	0.013699	0.082192
	0.350649	0.597403	0.181818	0.116883	0.090909	1.09091	0.077922	0.12987	0.272727	0.188679	0.226415	0.113208	0.018868	0.056604	0.132075	0.018868	0.018868	0.358491
	0.290698	0.616279	0.162791	0.093023	0.116279	0.988372	0.046512	0.127907	0.104651	0.384615	0.043956	0.098901	0.087912	0.120879	0.549451	0.087912	0.076923	0.626374
	0.302632	0.736842	0.263158	0.157895	0.118421	1.26316	0.144737	0.144737	0.223684	0.109677	0.458065	0.23871	0.077419	0.083871	0.393548	0.045161	0.064516	0.36129
	0.403846	0.480769	0.365385	0.192308	0.076923	1.21154	0.038462	0.038462	0.076923	0.357143	0.285714	0.190476	0.238095	0.166667	1.02381	0.071429	0.214286	0.952381
	0.348387	0.8	0.425806	0.180645	0.109677	1.27742	0.167742	1.53548	0.174194	0.292135	0.123596	0.157303	0.202247	0.044944	0.348315	0.11236	0.460674	0.089888
	0.37931	0.310345	0.551724	0.310345	0.310345	1.34483	0.103448	0.137931	0.172414	0.15625	0.40625	0.125	0.083333	0.083333	0.385417	0.104167	0.0625	0.489583
	0.338028	0.704225	0.323944	0.183099	0.126761	1.47887	0.605634	0.084507	0.140845	0.175573	0.175573	0.175573	0.114504	0.061069	0.21374	0.08397	0.038168	0.603053
	0.326389	0.548611	0.194444	0.111111	0.104167	1.79167	0.055556	0.111111	0.076389	0.236686	0.130178	0.201183	0.071006	0.059172	0.242604	0.118343	0.04142	0.171598
	0.45977	0.666667	0.758621	0.045977	0.126437	1.47126	0.183908	0.137931	0.310345	0.188889	0.366667	0.272222	0.077778	0.027778	0.338889	0.055556	0.061111	0.705556
	0.233766	0.331169	0.292208	0.149351	0.045455	1.11039	0.11039	0.097403	0.116883	0.119048	0.083333	0.154762	0.02381	0.107143	0.27381	0.107143	0.607143	0.666667
	0.313433	0.955224	0.208955	0.19403	0.029851	0.925373	0.149254	0.044776	0.059702	0.2	0.069565	0.113043	0.121739	0.069565	0.252174	0.06087	0.034783	0.052174
	0.244681	1.12766	0.521277	0.148936	0.12766	1.19149	0.12766	0.085106	0.244681	0.17757	0.140187	0.168224	0.084112	0.037383	0.214953	0.065421	0.074766	0.252336
	0.169014	1	0.084507	0.211268	0.098592	1	0.112676	0.070423	0.169014	0.201183	0.218935	0.159763	0.112426	0.059172	0.171598	0.04142	0.118343	0.248521
	0.261538	0.261538	0.269231	0.169231	0.153846	0.938462	0.107692	0.169231	0.146154	0.201493	0.358209	0.108209	0.11194	0.074627	0.399254	0.033582	2.28731	0.261194
	0.305882	1.75294	0.517647	0.211765	0.129412	1.54118	0.152941	0.094118	0.270588	0.171806	0.132159	0.105727	0.044053	0.044053	0.303965	0.052863	0.114537	0.387665
	0.257143	1.25714	0.171429	0.185714	0.071429	0.9	0.485714	0.028571	0.057143	0.356436	0.346535	0.227723	0.128713	0.118812	1.88119	0.09901	0.09901	0.079208
	0.324324	0.621622	0.275676	0.135135	0.183784	2.32432	0.118919	0.156757	0.248649	0.148515	0.504951	0.148515	0.029703	0.039604	0.534653	0.039604	0.079208	0.019802
	0.434109	1.14729	0.627907	0.20155	0.124031	1.44961	0.294574	0.147287	0.403101	0.252874	0.597701	0.287356	0.103448	0.08046	0.896552	0.08046	0.172414	0.172414
	0.183099	0.267606	0.15493	0.161972	0.014085	0.633803	0.049296	0.056338	0.112676	0.32	0.2	0.28	0.12	0.08	1.28	0.08	0.2	0.16
	0.278351	1.17526	0.474227	0.185567	0.103093	1.14433	0.103093	0.092784	0.123711	0.173077	0.307692	0.480769	0.038462	0.096154	1.34615	0.096154	0.153846	0.326923
	0.294118	0.862745	0.392157	0.176471	0.078431	1.05882	0.117647	0.078431	0.137255	0.421875	1.29688	0.367188	0.273438	0.15625	1.25781	0.085938	6.46094	0.210938
	0.224	1.472	0.504	0.2	0.16	1.352	0.056	0.176	0.08	0.243902	2.80488	0.512195	0.243902	0.073171	1.65854	0.146341	1.65854	0.536585
	0.102564	0.897436	0.179487	0.179487	0.051282	1.23077	0.128205	0.179487	0.179487	0.206522	0.152174	0.152174	0.054348	0.054348	0.543478	0.032609	0.086957	0
	0.314815	1.16667	0.314815	0.148148	0.092593	1.14815	0.037037	0.185185	0.074074	0.396552	0.534483	0.465517	0.37931	0.137931	2.10345	0.086207	0.103448	0.37931
	0.23913	0.282609	0.405797	0.144928	0.094203	1.08696	0.123188	0.07971	0.15942	0.2	0.081482	0.162963	0.088889	0.118519	0.77037	0.074074	0.081482	0.207407
	0.369048	1.38095	0.357143	0.202381	0.095238	1.45238	0.083333	0.559524	0.25	0.319149	0.723404	0.191489	0.06383	0.06383	0.893617	0.042553	0.106383	0.765957
	0.47541	0.934426	0.344262	0.295082	0.114754	1.32787	0.04918	0.229508	0.409836	0.242857	0.304762	0.171429	0.104762	0.090476	0.833333	0.119048	0.357143	0.085714
	0.365854	1.57317	0.512195	0.182927	0.170732	1.36585	0.121951	0.329268	0.280488	0.196429	0.544643	0.214286	0.116071	0.151786	0.696429	0.071429	1.03571	2.15179
	0.447761	0.985075	0.552239	0.179104	0.134328	1.31343	0.164179	0.059702	0.238806	0.236111	0.236111	0.152778	0.194444	0.166667	1.18056	0.083333	2.33333	0.361111
	0.515152	0.454545	0.272727	0.060606	0.090909	1.33333	0.151515	0.181818	0.030303	0.32197	0.257576	0.204545	0.128788	0.140152	0.92803	0.094697	0.238636	0.151515
	0.457143	0.657143	0.377143	0.131429	0.131429	1.64	0.12	0.142857	0.422857	0.186667	0.266667	0.053333	0.08	0.066667	0.32	0	0.08	0.08
	0.205128	0.487179	0.307692	0	0.102564	0.897436	0.205128	0.179487	0.282051	0.217391	0.23913	0.369565	0.108696	0.086957	0.73913	0.108696	0.086957	0.23913
	0.421801	1.62085	0.815166	0.184834	0.199052	1.82464	0.165877	0.146919	0.383886	0.347826	0.391304	0.304348	0.217391	0.086957	1.21739	0.217391	0.173913	0.086957
	0.284211	1.55789	0.494737	0.231579	0.189474	0.989474	0.168421	0.136842	0.389474	0.35	0.5	0.2125	0.0875	0.1375	1.5125	0.05	0.225	0.3125
	0.402985	1.00995	0.313433	0.064677	0.109453	1.14428	0.243781	0.084577	0.064677	0.470588	0.470588	0.388235	0.164706	0.105882	1.37647	0.070588	0.164706	0.305882
	0.278912	0.727891	0.29932	0.115646	0.054422	0.979592	0.129252	0.115646	0.326531	0.238095	0.265306	0.244898	0.040816	0.054422	0.829932	0.081633	0.183673	0.108844
	0.370968	0.758065	0.395161	0.185484	0.080645	1.85484	0.201613	0.145161	0.112903	0.24031	0.294574	0.27907	0.077519	0.108527	1.04651	0.108527	0.527132	0.302326
	0.357143	1.69048	0.5	0.261905	0.142857	2.2619	0.142857	0.190476	0.880952	0.198276	0.258621	0.172414	0.060345	0.034483	0.551724	0.068966	0.12069	0.189655
	0.243243	0.527027	0.5	0.067568	0.094595	0.77027	0.054054	0.067568	0.135135	0.304348	0.309179	0.21256	0.067633	0.086957	0.565217	0.091787	0.082126	0.135266
	0.205128	0.641026	0.25641	0.076923	0.128205	0.769231	0.102564	0.051282	0.25641	0.165414	0.135338	0.315789	0.180451	0.097744	0.736842	0.030075	0.24812	0.323308
	0.424658	0.931507	0.589041	0.143836	0.109589	1.34932	0.075343	0.089041	0.5	0.243478	0.086957	0.130435	0.026087	0.069565	0.521739	0.034783	0.052174	0.034783
	0.37931	1.72414	0.37931	0.137931	0.155172	1.24138	0.137931	0.086207	0.241379	0.253846	0.215385	0.438462	0.184615	0.092308	0.761538	0.069231	0.092308	0.107692
	0.344371	0.715232	0.463576	0.18543	0.10596	1.39735	0.145695	0.119205	0.099338	0.169014	0.15493	0.422535	0.112676	0.091549	0.732394	0.049296	0.049296	0.112676
	0.356522	2.22609	0.704348	0.086957	0.147826	1.26087	0.130435	0.226087	0.513043	0.293651	0.472222	0.27381	0.146825	0.115079	0.988095	0.055556	0.210317	0.154762
	0.329545	0.272727	0.261364	0.125	0.034091	0.875	0.068182	0.375	0.113636	0.255102	0.479592	0.397959	0.183673	0.081633	0.469388	0.061225	0.27551	0.214286
	0.4	0.44	0.56	0.04	0.16	1.16	0.04	0.12	0.08	0.318182	0.522727	0.363636	0.272727	0.136364	1.40909	0.204545	1.34091	0.113636
	0.292453	0.415094	0.471698	0.179245	0.141509	0.877358	0.132075	0.141509	0.386792	0.364964	0.934307	0.284672	0.109489	0.10219	1.15328	0.10219	0.328467	0.313869
	0.261364	1.21591	0.420455	0.181818	0.204545	1.92045	0.068182	0.113636	0.181818	0.5	0.76087	0.282609	0.304348	0.173913	1.56522	0.195652	0.456522	0.347826
	0.345238	0.77381	0.511905	0.083333	0.059524	1.85714	0.321429	0.130952	0.166667	0.305556	0.833333	0.194444	0.222222	0.166667	1.13889	0.111111	0.277778	0.25
	0.308571	0.542857	0.194286	0.102857	0.051429	0.571429	0.542857	0.114286	0.074286	0.333333	0.446154	0.174359	0.107692	0.066667	0.764103	0.097436	1.52308	0.082051
	0.333333	0.222222	0.611111	0.055556	0.166667	0.555556	0.111111	0.111111	0.388889	0.349206	1.11111	0.539683	0.253968	0.190476	1.55556	0.142857	0.238095	0.365079
	0.8	0.6	0.666667	0.4	0.066667	2.66667	0.266667	0.133333	0.266667	0.174312	0.376147	0.174312	0.174312	0.100917	0.669725	0.06422	0.119266	0.192661
	0.335616	0.780822	0.308219	0.054795	0.136986	1.28767	0.383562	0.10274	0.10274	0.201681	0.512605	0.176471	0.07563	0.07563	0.462185	0.07563	1.55462	0.252101
	0.329268	0.609756	0.353659	0.048781	0.060976	1.40244	0.048781	0.121951	0.304878	0.529412	0.617647	0.470588	0.147059	0.176471	1.26471	0.088235	0.205882	0.676471
	0.378378	0.675676	0.567568	0.081081	0.072072	1.08108	0.09009	0.207207	0.324324	0.186916	1.02804	0.186916	0.149533	0.065421	0.420561	0.074766	0.242991	0.186916
	0.234375	1.34375	0.578125	0.375	0.140625	1.3125	0.046875	0.4375	0.15625	0.27	1.26	0.2	0.12	0.04	0.72	0.1	0.16	0.25
	0.243478	0.808696	0.695652	0.121739	0.06087	0.826087	0.086957	0.086957	0.208696	0.388889	0.5	0.472222	0.222222	0.111111	1.38889	0.027778	0.222222	1.72222
	0.2	0.353846	0.323077	0.092308	0.107692	0.615385	0.046154	0.138462	0.169231	0.352113	0.591549	0.408451	0.140845	0.098592	0.830986	0.098592	0.098592	2
	0.254545	0.090909	0.054546	0.072727	0.072727	0.818182	0.072727	0.109091	0.145455	0.204918	1.01639	0.270492	0.204918	0.073771	1.30328	0.163934	0.254098	0.122951
	0.278481	0.468354	0.455696	0.088608	0.113924	1.07595	0.050633	0.113924	0.177215	0.396825	0.804233	0.296296	0.174603	0.05291	1.00529	0.068783	0.216931	0.132275
	0.136364	0.393939	0.121212	0.212121	0.090909	1.04545	0.136364	0.045455	0.151515	0.359477	0.803922	0.48366	0.424837	0.098039	1.44444	0.084967	0.30719	1.21569
	0.390625	0.328125	0.265625	0.140625	0.140625	1.375	0.078125	0.078125	0.125	0.454545	1.0303	0.151515	0.166667	0.090909	0.984848	0.121212	1.92424	0.954545
	0.294372	0.532468	0.190476	0.181818	0.103896	0.930736	0.116883	0.095238	0.099567	0.571429	1.42857	0.214286	0.642857	0.071429	1.5	0	2.21429	9.71429
	0.350365	0.481752	0.532847	0.109489	0.094891	1.49635	0.087591	0.248175	0.189781	0.142857	0.309524	0.452381	0.119048	0.119048	0.5	0.095238	0.095238	0.119048
	0.306383	0.33617	0.310638	0.13617	0.093617	0.702128	0.110638	0.051064	0.182979	0.347826	0.623188	0.231884	0.115942	0.101449	0.724638	0.043478	0.057971	0.086957
	0.314286	0.4	0.171429	0.085714	0.142857	1.08571	0.171429	0.085714	0.057143	0.142857	0.928571	0.22619	0.178571	0.035714	0.571429	0.095238	0.142857	0.392857
	0.162791	0.372093	0.651163	0.069767	0.046512	1.27907	0.046512	0.069767	0.209302	0.261538	0.046154	0.353846	0.076923	0.092308	0.6	0.076923	0.215385	0.661538
	0.402778	0.611111	0.513889	0.125	0.138889	1.02778	0.027778	0.180556	0.208333	0.44186	0.127907	0.372093	0.093023	0.081395	1.09302	0.069767	0.244186	0.151163
	0.244792	0.484375	0.260417	0.135417	0.098958	0.786458	0.046875	0.0625	0.072917	0.358974	0.666667	0.474359	0.166667	0.076923	1.19231	0.064103	0.166667	0.269231
	0.229167	0.520833	0.375	0.072917	0.083333	1.03125	0.052083	0.09375	0.270833	0.284314	0.588235	0.107843	0.058824	0.088235	0.637255	0.137255	0.117647	0.107843
	0.427419	0.516129	0.225806	0.096774	0.096774	1.57258	0.16129	1.33065	0.145161	0.167785	0.422819	0.221477	0.09396	0.154362	0.771812	0.127517	0.134228	0.201342
	0.293578	0.577982	0.229358	0.146789	0.091743	0.972477	0.137615	0.146789	0.091743	0.335484	1.56774	0.283871	0.225806	0.090323	0.883871	0.045161	0.23871	0.2
	0.2	0.815385	0.184615	0.246154	0.076923	0.784615	0.061539	0.030769	0.030769	0.258993	0.266187	0.280576	0.043166	0.093525	0.697842	0.064748	0.143885	0.18705
	0.090909	0.227273	0.681818	0.409091	0.090909	0.954545	0	0.090909	0.045455	0.254237	0.110169	0.127119	0.161017	0.076271	0.576271	0.059322	0.194915	0.101695
	0.36	0.46	0.56	0.22	0.08	2.1	0.12	1.2	0.58	0.151515	0.712121	0.106061	0.060606	0.060606	0.318182	0.060606	0.060606	0.030303
	0.274038	0.850962	0.586538	0.096154	0.096154	0.870192	0.091346	0.740385	0.269231	0.242105	0.515789	0.147368	0.136842	0.031579	0.473684	0.084211	0.136842	0.2
	0.264706	0.25	0.338235	0.132353	0.147059	1.39706	0.088235	0.764706	0.058824	0.337838	0.418919	0.608108	0.283784	0.202703	1.04054	0.108108	0.189189	0.162162
	0.225352	0.197183	0.478873	0.140845	0.140845	1.49296	0.056338	0.15493	0.112676	0.314286	0.828571	0.4	0.142857	0.057143	1.2	0.114286	17.7429	4.77143
	0.28125	0.625	0.1875	0.125	0.046875	1.29688	0.15625	0.078125	0.140625	0.5	0.76	0.5	0.2	0.08	0.84	0.04	13.24	0.94
	0.677419	0.806452	0.709677	0.129032	0.193548	1.06452	0.193548	1.09677	0.677419	0.239726	0.10274	0.232877	0.061644	0.054795	0.527397	0.047945	0.5	0.30137
	0.435294	0.694118	0.6	0.247059	0.141176	1.72941	0.129412	1.30588	0.4	0.114035	0.087719	0.27193	0.04386	0.070175	0.307018	0.026316	0.149123	0.070175
	0.442857	1.34286	0.485714	0.1	0.085714	2.32857	0.142857	0.228571	0.185714	0.277778	0.361111	0.416667	0.305556	0.111111	0.888889	0.138889	0.416667	0.083333
	0.318182	0.352273	0.272727	0.090909	0.170455	0.590909	0.079546	0.079546	0.136364	0.320988	0.950617	0.345679	0.049383	0.148148	1.88889	0.098765	0.197531	0.345679
	0.303571	0.482143	0.327381	0.10119	0.071429	1.22619	0.130952	0.136905	0.136905	0.356808	0.150235	0.173709	0.230047	0.084507	0.600939	0.098592	0.15493	0.201878
	0.593407	0.879121	0.461538	0.21978	0.164835	2.20879	0.186813	1.46154	0.505494	0.311688	0.090909	0.363636	0.025974	0.142857	0.688312	0.077922	0.142857	0.142857
	0.483871	0.956989	0.376344	0.225806	0.086022	1.83871	0.16129	0.11828	0.225806	0.454545	0.386364	0.318182	0.340909	0.25	1.56818	0.045455	0.159091	0.477273
	0.152941	1.01176	0.588235	0.2	0.141176	1.11765	0.141176	1.05882	0.247059	0.417722	0.56962	0.341772	0.291139	0.113924	1.16456	0.113924	1.53165	3.10127
	0.47	0.67	0.37	0.15	0.12	1.2	0.14	0.16	0.46	0.4	0.25	0.3	0.0625	0.0875	1.45	0.125	0.05	0.05
	0.321429	0.714286	0.392857	0.232143	0.196429	1.75	0.089286	0.625	0.392857	0.470588	1	0.235294	0.098039	0.156863	0.823529	0.196078	0.313726	0.666667
	0.462121	1.31818	0.295455	0.128788	0.113636	1.40909	0.106061	0.613636	0.090909	0.375	0.069444	0.152778	0.097222	0.125	0.833333	0.027778	0.222222	0.055556
	0.472527	1.27473	0.373626	0.197802	0.10989	1.98901	0.659341	0.10989	0.21978	0.161137	0.388626	0.222749	0.104265	0.109005	0.417062	0.037915	3.81517	0.123223
	0.259259	0.185185	0.185185	0.203704	0.055556	1	0.055556	0.055556	0.185185	0.341935	1.07742	0.43871	0.303226	0.064516	1.29677	0.096774	5.90323	0.141935
	0.398693	0.633987	0.411765	0.117647	0.163399	2.60131	0.111111	0.150327	0.124183	0.142857	0.653061	0.102041	0.612245	0.020408	0.77551	0.163265	0.061225	1.5102
	0.227273	0.625	0.295455	0.079546	0.068182	1.28409	0.090909	0.056818	0.125	0.146341	0.585366	0.164634	0.451219	0.048781	0.646341	0.176829	0.042683	0.231707
	0.191489	0.265957	0.361702	0.106383	0.106383	1.25532	0.06383	0.148936	0.180851	0.268817	0.607527	0.188172	0.11828	0.107527	1.22581	0.134409	0.155914	0.129032
	0.301508	0.577889	0.321608	0.160804	0.100503	1.13065	0.095477	0.658291	0.251256	0.239437	0.140845	0.295775	0.098592	0.014085	0.746479	0.056338	0.042254	0.098592
	0.190476	0.904762	0.444444	0.190476	0.174603	0.84127	0.047619	0.063492	0.142857	0.418033	0.409836	0.254098	0.073771	0.065574	1.80328	0.065574	0.131148	0.680328
	0.264151	0.514151	0.226415	0.070755	0.09434	1	0.09434	0.108491	0.103774	0.315789	0.210526	0.315789	0.087719	0.105263	1.29825	0.052632	0.070175	0.315789
	0.211538	0.673077	0.442308	0.134615	0.134615	0.980769	0.096154	0.25	0.173077	0.272727	0.8	0.2	0.172727	0.090909	0.936364	0.136364	0.254545	0.063636
	0.475	1.175	0.775	0.2	0.2125	1.975	1.275	0.1875	0.1875	0.434109	0.286822	0.333333	0.108527	0.131783	1.06202	0.124031	0.124031	0.108527
	0.573171	0.292683	0.317073	0.109756	0.109756	1.40244	1.26829	0.695122	0.060976	0.213675	0.534188	0.166667	0.068376	0.089744	0.517094	0.068376	0.081197	0.431624
	0.267717	0.259843	0.181102	0.055118	0.102362	1.00787	0.086614	0.062992	0.165354	0.222222	0.20202	0.282828	0.151515	0.080808	1.10101	0.090909	0.151515	0.232323
	0.264706	0.970588	0.441176	0.147059	0.176471	1.67647	0.176471	0.235294	0.852941	0.375	0.388889	0.319444	0.069444	0.097222	1.20833	0.097222	0.25	0.125
	0.195652	0.467391	0.445652	0.130435	0.152174	1.28261	0.097826	0.086957	0.097826	0.21118	0.248447	0.298137	0.080745	0.080745	0.757764	0.10559	0.074534	0.521739
	0.460227	1.03409	0.664773	0.170455	0.113636	1.43182	0.113636	0.346591	0.215909	0.329412	0.188235	0.317647	0.094118	0.058824	0.6	0.105882	0.188235	0.117647
	0.256	0.592	0.256	0.048	0.096	1.32	0.152	0.184	5.456	0.302521	0.235294	0.252101	0.067227	0.07563	0.773109	0.05042	0.218487	0.504202
	0.333333	1.11538	0.448718	0.128205	0.179487	2.20513	0.141026	0.294872	2.05128	0.243697	0.689076	0.235294	0.243697	0.117647	1.06723	0.092437	0.092437	0.109244
	0.423423	1.17117	0.36036	0.189189	0.081081	1.12613	0.045045	0.216216	0.531532	0.262136	0.407767	0.213592	0.116505	0.038835	1.24272	0.31068	0.184466	0.07767
	0.461538	0.476923	0.338462	0.230769	0.123077	1.15385	0.092308	0.553846	0.123077	0.193798	0.689922	0.155039	0.062016	0.069767	0.410853	0.108527	0.069767	0.155039
	0.466667	0.592593	0.288889	0.207407	0.125926	1.43704	0.155556	0.148148	0.140741	0.223214	0.383929	0.232143	0.133929	0.035714	1.1875	0.080357	0.214286	0.303571
	0.247368	0.726316	0.294737	0.173684	0.110526	1.09474	0.089474	0.057895	0.147368	0.25	0.180328	0.188525	0.135246	0.061475	0.831967	0.098361	0.131148	9.28689
	0.263158	0.673684	0.284211	0.157895	0.094737	1.22105	0.073684	0.136842	0.2	0.145631	0.203883	0.349515	0.058252	0.07767	0.902913	0.07767	0.048544	0.252427
	0.330798	0.452471	0.224335	0.106464	0.106464	1.02281	0.250951	0.155894	0.148289	0.320755	0.849057	0.207547	0.188679	0.066038	1.07547	0.075472	0.056604	0.301887
	0.311258	0.496689	0.178808	0.07947	0.07947	0.768212	0.046358	0.125828	0.086093	0.135135	0.162162	0.162162	0.072072	0.072072	0.423423	0.081081	0.09009	0.27027
	0.267857	0.5	0.267857	0.089286	0.125	0.785714	0.107143	0.017857	0.107143	0.303279	0.778689	0.270492	0.098361	0.114754	1.2459	0.336066	0.491803	0.229508
	0.426035	0.639053	0.408284	0.431953	0.153846	1.87574	0.08284	1.37278	0.390533	0.375	1.3125	0.28125	0.125	0.0625	0.875	0.03125	0.4375	0.40625
	0.225806	0.569892	0.139785	0.053763	0.096774	1.01075	0.053763	0.11828	0.064516	0.22807	0.649123	0.315789	0.052632	0.105263	0.77193	0.035088	0.175439	0.491228
	0.56383	2.21277	0.457447	0.404255	0.223404	2.17021	0.840426	0.202128	0.521277	0.278481	0.265823	0.240506	0.075949	0.075949	0.493671	0.101266	0.35443	0.341772
	0.564103	1.10256	0.435897	0.512821	0.128205	0.923077	0.128205	1.66667	0.179487	0.252874	0.402299	0.195402	0.137931	0.045977	0.942529	0.057471	0.126437	0.091954
	0.229885	0.494253	0.367816	0.126437	0.068966	0.965517	0.045977	0.103448	0.172414	0.275	0.375	0.225	0.0875	0.1125	0.65	0.125	0.075	0.35
	0.689655	1.25287	0.609195	0.264368	0.195402	1.6092	0.114943	1.86207	0.183908	0.305344	0.312977	0.229008	0.145038	0.068702	0.793893	0.08397	0.114504	0.19084
	0.3	0.609091	0.272727	0.090909	0.081818	1.51818	0.090909	0.090909	0.1	0.255814	0.162791	0.488372	0.023256	0.069767	1.09302	0.186047	0.116279	0.511628
	0.706667	1	0.426667	0.093333	0.266667	1.78667	0.613333	0.24	0.226667	0.294416	0.35533	0.304569	0.116751	0.15736	0.979695	0.101523	0.121827	0.416244
	0.376068	1.23077	0.581197	0.230769	0.128205	1.88034	0.128205	0.136752	0.435897	0.256757	0.432432	0.189189	0.135135	0.108108	0.824324	0.040541	0.162162	0.081081
	0.73913	0.181159	0.384058	0.181159	0.152174	1.14493	0.123188	0.15942	0.094203	0.246914	0.271605	0.234568	0.185185	0.123457	0.888889	0.160494	0.185185	0.160494
	0.457364	0.550388	0.24031	0.124031	0.108527	1.24806	0.209302	1.81395	0.054264	0.362745	0.705882	0.156863	0.186275	0.107843	0.970588	0.078431	0.235294	0.04902
	0.533333	0.8	0.444444	0.066667	0.155556	1.28889	0.111111	2.08889	0.044444	0.387755	0.387755	0.489796	0.204082	0.306122	1.26531	0.163265	0.897959	0.510204
	0.268041	0.752577	0.278351	0.082474	0.123711	1.10309	0.113402	0.185567	0.340206	0.368421	1.60526	0.315789	0.078947	0.105263	1.13158	0.105263	0.052632	0.052632
	0.373737	0.747475	0.242424	0.151515	0.131313	1.26263	0.161616	1.49495	0.191919	0.375	0.175	0.175	0.075	0.1	0.625	0.05	0.25	0.15
	0.298077	0.278846	0.259615	0.048077	0.086539	0.990385	0.125	0.028846	0.038462	0.386139	0.316832	0.267327	0.29703	0.247525	1.09901	0.148515	0.445545	0.247525
	0.192	0.552	0.304	0.112	0.08	0.784	0.12	0.072	0.152	0.338462	0.292308	0.230769	0.153846	0.107692	0.984615	0.2	0.630769	0.2
	0.25	0.75	0.513889	0.069444	0.319444	1.68056	0.055556	0.111111	0.333333	0.283333	0.458333	0.258333	0.225	0.108333	0.85	0.091667	0.15	0.1
	0.25	0.420635	0.103175	0.150794	0.111111	1.03968	0.09127	0.119048	0.083333	0.111111	0.388889	0.111111	0.333333	0	0.777778	0.055556	0.277778	0.055556
	0.187919	0.563758	0.228188	0.14094	0.080537	1.2953	0.14094	0.187919	0.268456	0.3875	0.225	0.3	0.15	0.1125	0.8125	0.1125	1.575	0.425
	0.693642	1.63584	0.618497	0.219653	0.104046	2.16185	0.138728	0.433526	0.855491	0.313609	0.372781	0.260355	0.12426	0.094675	0.810651	0.065089	0.189349	0.112426
	0.333333	1.52174	0.550725	0.086957	0.144928	1.95652	0.057971	0.115942	0.217391	0.5	0.823864	0.454545	0.357955	0.272727	1.43182	0.170455	9.98295	0.335227
	0.685714	1	0.371429	0.257143	0.114286	1.31429	0.114286	0.914286	0.457143	0.294118	0.514706	0.455882	0.411765	0.294118	0.794118	0.279412	0.470588	0.235294
	0.439252	0.616822	0.439252	0.252336	0.214953	1.35514	0.149533	0.224299	0.074766	0.21875	0.479167	0.40625	0.25	0.145833	0.916667	0.083333	8.29167	0.104167
	0.945205	0.712329	0.493151	0.219178	0.205479	1.47945	0.068493	1.32877	1.20548	0.315789	0.947368	0.438596	0.175439	0.210526	0.666667	0.175439	0.175439	0.140351
	0.246269	0.522388	0.313433	0.097015	0.08209	1.14925	0.104478	0.059702	0.216418	0.39759	0.379518	0.313253	0.192771	0.722892	0.73494	0.126506	0.246988	0.39759
	0.251748	0.727273	0.307692	0.181818	0.076923	2.04196	0.447552	0.090909	0.594406	0.44697	0.439394	0.401515	0.136364	0.295455	1.05303	0.212121	3.91667	0.295455
	0.181818	1.09091	0.409091	0.159091	0.068182	1.20455	0.136364	1.43182	0.090909	0.268293	0.292683	0.634146	0.195122	2.92683	0.780488	0.146341	0.341463	0.317073
	0.356436	0.336634	0.217822	0.029703	0.079208	0.891089	0.089109	0.128713	0.237624	0.478992	0.478992	0.411765	0.134454	0.184874	1.26891	0.117647	0.378151	0.394958
	0.349515	0.563107	0.504854	0.223301	0.223301	1.26699	0.169903	0.11165	0.252427	0.335443	0.253165	0.253165	0.227848	0.088608	0.753165	0.056962	0.183544	0.158228
	0.176471	0.310924	0.168067	0.151261	0.067227	0.823529	0.07563	0.07563	0.084034	0.463415	0.756098	0.634146	0.439024	0.182927	1.07317	0.170732	0.341463	0.536585
	0.479167	2.9375	0.75	0.1875	0.25	1.95833	0.166667	0.25	0.979167	0.26	0.48	0.46	0.44	0.24	1.12	0.1	0.5	0.36
	0.375	1.375	0.568182	0.318182	0.068182	1.73864	0.125	0.318182	0.125	0.297297	0.378378	0.27027	0.054054	0.108108	0.837838	0.108108	0.243243	0.351351
	0.346154	0.240385	0.105769	0.076923	0.105769	0.788462	0.086539	0.067308	0.048077	0.186667	1.34667	0.413333	0.226667	0.093333	1.34667	0.066667	0.173333	0.573333
	0.403846	1.46154	0.461538	0.25	0.192308	1.44231	0.057692	1.5	0.201923	0.4	1.16	0.34	0.66	0.24	1.48	0.16	0.76	0.56
	0.35	1.36667	0.516667	0.183333	0.233333	1.33333	0.216667	0.416667	0.466667	0.362205	0.19685	0.370079	0.228346	0.19685	0.787402	0.055118	0.590551	0.346457
	0.402439	0.737805	0.323171	0.359756	0.152439	0.908537	0.085366	2.04268	0.060976	0.352941	0.705882	0.205882	0.088235	0.147059	1.79412	0.147059	0.205882	0.617647
	0.206897	1.03448	0.396552	0.206897	0.086207	1.05172	0.086207	0.086207	0.12069	0.569892	0.774194	0.537634	0.408602	0.591398	1.69892	0.11828	0.634409	1.03226
	0.666667	0.777778	0.066667	0.044444	0.044444	1.42222	0.066667	0.155556	0.2	0.352941	0.580882	0.397059	0.147059	0.125	1.32353	0.161765	0.25	0.25
	0.420513	0.784615	0.302564	0.117949	0.102564	1.68205	0.117949	0.230769	0.184615	0.186047	0.651163	0.651163	0.186047	0.093023	0.883721	0.186047	0.255814	1.09302
	0.27451	1.60784	0.333333	0.098039	0.058824	1.72549	0.333333	0.196078	0.294118	0.376623	0.896104	0.688312	0.233766	0.142857	1.03896	0.194805	0.272727	0.376623
	0.410959	0.506849	0.39726	0.082192	0.082192	1.45205	0.178082	0.219178	0.561644	0.402778	0.229167	0.263889	0.125	0.131944	0.75	0.131944	0.138889	0.104167
	0.15	0.575	0.1625	0.175	0.1	1.25	0.15	0.1125	0.175	0.266055	0.275229	0.40367	0.137615	0.174312	0.761468	0.174312	0.330275	0.165138
	0.174419	0.197674	0.244186	0.186047	0.081395	1.0814	0.05814	0.139535	0.186047	0.266667	0.322222	0.411111	0.211111	0.133333	0.622222	0.122222	0.377778	0.855556
	0.129032	0.83871	0	0.032258	0.16129	1.74194	0.258065	0.096774	0.064516	0.337838	0.324324	0.306306	0.225225	0.175676	1.06757	0.094595	0.243243	0.355856
	0.344444	0.5	0.322222	0.366667	0.111111	1.27778	0.155556	0.188889	0.355556	0.414634	0.699187	0.284553	0.268293	0.195122	0.951219	0.203252	0.268293	0.097561
	0.235294	0.905882	0.352941	0.141176	0.141176	1.04706	0.141176	0.094118	0.223529	0.311111	0.844444	0.333333	0.155556	0.2	0.733333	0.155556	0.177778	0.577778
	0.310345	0.603448	0.534483	0.258621	0.137931	2.44828	0.12069	0.327586	0.206897	0.444444	0.333333	0.375	0.208333	0.25	0.944444	0.222222	0.555556	0.402778
	0.658537	3.19512	0.268293	0.243902	0.292683	2.2439	0.048781	0.878049	0.268293	0.171429	0.542857	0.314286	0.085714	0.142857	1.31429	0.2	0.228571	0.257143
	0.246269	0.850746	0.485075	0.238806	0.074627	0.955224	0.097015	0.104478	0.11194	0.364706	0.305882	0.235294	0.105882	0.164706	0.811765	0.047059	0.2	0.082353
	0.458333	1.25	0.208333	0.041667	0.125	0.916667	0.770833	0.0625	0.125	0.225352	0.394366	0.211268	0.197183	0.15493	0.901408	0.098592	0.253521	0.183099
	0.398496	1.06767	0.278196	0.142857	0.067669	1.10526	0.774436	0.210526	0.195489	0.310345	0.275862	0.218391	0.178161	0.155172	0.798851	0.12069	0.321839	0.12069
	0.372549	1.23529	0.294118	0.235294	0.058824	1.37255	0.058824	0.058824	0.470588	0.421488	0.305785	0.338843	0.140496	0.115702	0.958678	0.107438	0.347107	0.338843
	0.413043	1.19565	0.586957	0.130435	0.108696	1.26087	0.086957	0.108696	0.304348	0.269231	0.160256	0.192308	0.102564	0.102564	1.19872	0.051282	0.141026	0.121795
	0.402299	0.37931	0.425287	0.045977	0.068966	1.52874	0.068966	0.057471	0.114943	0.470588	0.441176	0.235294	0.264706	0.117647	0.970588	0.147059	0.514706	0.323529
	0.307692	0.990385	0.442308	0.173077	0.096154	1.06731	0.105769	0.105769	0.375	0.302905	0.431535	0.298755	0.145228	0.165975	1.17427	0.145228	0.796681	0.224066
	0.312	1.352	0.504	0.2	0.064	1.752	0.272	0.192	1.712	0.276923	0.292308	0.2	0.215385	0.030769	0.892308	0.153846	0.692308	0.184615
	0.192308	2.23077	1.69231	0.153846	0.384615	1.73077	0.038462	0.192308	0.846154	0.487654	1.11728	0.549383	0.37037	0.098765	1.23457	0.117284	2.24074	0.222222
	0.295455	0.960227	0.397727	0.113636	0.136364	1.73295	0.147727	0.085227	0.329545	0.40625	0.25	0.28125	0.09375	0.21875	0.75	0.25	0.53125	0.125
	0.414414	0.738739	0.306306	0.144144	0.063063	1.93694	0.252252	0.09009	0.126126	0.490909	0.163636	0.4	0.254545	0.109091	1.01818	0.181818	0.290909	0.145455
	0.1	0.611111	0.3	0.122222	0.122222	0.6	0.066667	0.155556	0.211111	0.310734	0.367232	0.446328	0.214689	0.129944	0.836158	0.129944	5.32768	0.338983
	0.21978	0.769231	0.43956	0.098901	0.120879	1.49451	0.373626	0.186813	2.51648	0.284404	0.541284	0.568807	0.376147	0.165138	0.825688	0.12844	2.19266	0.201835
	0.221053	1.06316	0.6	0.136842	0.168421	1.22105	0.136842	0.126316	0.347368	0.157895	0.438596	0.280702	0.245614	0.087719	0.701754	0.052632	0.210526	0.140351
	0.219512	0.707317	0.585366	0.219512	0.048781	1.04878	0.390244	0.682927	0.170732	0.369458	0.655172	0.344828	0.192118	0.157635	1.18227	0.182266	0.320197	0.167488
	0.3	1.28	0.7	0.2	0.12	1.38	0.14	0.16	0.2	0.333333	0.35	0.233333	0.083333	0.116667	0.766667	0.05	0.283333	0.183333
	0.271739	1.75	1.1413	0.369565	0.119565	1.68478	0.141304	0.119565	0.5	0.457143	0.464286	0.335714	0.157143	0.142857	1.13571	0.15	0.285714	0.214286
	0.416667	1.13333	0.516667	0.2	0.183333	1.36667	0.3	0.266667	0.183333	0.277778	0.460317	0.34127	0.103175	0.111111	0.698413	0.103175	0.269841	0.166667
	0.234375	0.296875	0.140625	0.0625	0.046875	0.71875	0.03125	0.03125	0.21875	0.325581	0.418605	0.232558	0.069767	0.27907	0.813953	0.186047	0.488372	0.069767
	0.171875	0.203125	0.171875	0.09375	0.046875	1.1875	0.0625	0.078125	0.125	0.231343	0.895522	0.425373	0.134328	0.089552	1.40299	0.126866	0.313433	0.298507
	0.489011	0.543956	0.516484	0.192308	0.10989	1.41209	0.131868	0.208791	0.142857	0.329268	0.195122	0.512195	0.158537	0.146341	0.804878	0.134146	0.402439	0.280488
	0.454545	0.848485	0.19697	0.121212	0.136364	0.984848	0.363636	0.545455	0.106061	0.289474	0.342105	0.210526	0.131579	0.105263	1.07895	0.105263	0.236842	0.157895
	0.153285	0.328467	0.233577	0.072993	0.10219	0.766423	0.051095	0.094891	0.109489	0.311688	0.207792	0.402597	0.116883	0.194805	0.675325	0.090909	0.090909	0.467532
	0.298507	0.485075	0.283582	0.104478	0.08209	1.1194	0.089552	0.164179	0.067164	0.246753	0.428571	0.441558	0.181818	0.181818	0.831169	0.116883	0.142857	0.103896
	0.242798	0.407407	0.263374	0.078189	0.069959	0.683128	0.08642	0.201646	0.156379	0.44186	0.383721	0.55814	0.174419	0.104651	0.930233	0.127907	0.127907	0.186047
	0.121495	0.719626	0.186916	0.056075	0.130841	0.757009	0.046729	0.121495	0.429907	0.346939	0.244898	0.234694	0.163265	0.102041	0.418367	0.081633	0.22449	0.132653
	0.284314	0.539216	0.647059	0.127451	0.117647	1.10784	0.117647	0.205882	0.098039	0.26087	0.231884	0.130435	0.101449	0.123188	0.586957	0.108696	0.072464	0.224638
	0.395062	1.33333	0.388889	0.111111	0.191358	1.52469	0.104938	0.17284	0.191358	0.263889	0.166667	0.152778	0.083333	0.097222	0.805556	0.097222	0.111111	0.277778
	0.223404	0.531915	0.404255	0.095745	0.074468	0.765957	0.053192	0.106383	0.095745	0.330097	0.728155	0.242718	0.203883	0.116505	0.776699	0.359223	2.8835	0.135922
	0.444444	1.77778	0.777778	0.111111	0.074074	1.11111	0.481481	0.111111	0.185185	0.216495	0.453608	0.226804	0.134021	0.164948	1.14433	0.195876	0.113402	0.123711
	0.545455	1.63636	0.939394	0.272727	0.151515	1.75758	0.515152	0.272727	0.424242	0.3125	0.390625	0.359375	0.125	0.171875	0.96875	0.15625	0.84375	0.5
	0.351351	0.243243	0.216216	0.243243	0.27027	0.918919	0.054054	0.027027	0.054054	0.308642	0.432099	0.419753	0.308642	0.222222	1.55556	0.123457	0.049383	0.098765
	0.314103	0.544872	0.269231	0.108974	0.147436	1.39744	0.076923	0.141026	0.141026	0.18797	0.646617	0.345865	0.12782	0.172932	0.729323	0.105263	2.60902	0.082707
	0.311111	1.48889	0.533333	0.088889	0.111111	1.13333	0.577778	0.044444	0.266667	0.222222	0.155556	0.066667	0.077778	0.066667	0.566667	0.022222	0.055556	0.133333
	0.321839	0.448276	0.425287	0.114943	0.08046	1.26437	0.103448	0.229885	0.264368	0.235294	0.514706	0.338235	0.227941	0.242647	1.23529	0.073529	0.110294	0.286765
	0.435185	0.814815	0.537037	0.138889	0.12037	1.76852	0.12037	0.592593	0.148148	0.232558	0.372093	0.093023	0.348837	0.27907	1.11628	0.116279	0.395349	0.093023
	0.285714	0.346939	0.244898	0.061225	0.061225	1.02041	0.142857	0.040816	0.102041	0.536585	0.365854	0.219512	0.195122	0.048781	0.829268	0.073171	0.02439	0.146341
	0.561404	1.10526	0.403509	0.122807	0.192982	1.5614	0.298246	4.84211	0.298246	0.190476	0.357143	0.261905	0.357143	0.142857	1.02381	0.071429	0.071429	0.166667
	0.318841	0.217391	0.26087	0.057971	0.072464	1.13043	0.072464	0.101449	0.072464	0.341463	0.573171	0.211382	0.239837	0.191057	0.784553	0.093496	0.142276	0.130081
	0.20339	0.940678	0.271186	0.118644	0.076271	1.08475	0.118644	0.118644	0.220339	0.251908	0.48855	0.534351	0.198473	0.114504	0.755725	0.08397	0.08397	0.328244
	0.293651	0.444444	0.277778	0.103175	0.087302	1.03175	0.420635	0.126984	0.087302	0.265432	0.685185	0.314815	0.08642	0.203704	0.820988	0.074074	0.166667	0.104938
	0.214286	0.678571	0.401786	0.151786	0.080357	1.21429	0.125	0.071429	0.223214	0.318841	0.231884	0.492754	0.173913	0.115942	0.753623	0.173913	0.289855	0.202899
	0.2	7.93333	0.866667	0.333333	0.266667	1	0.133333	0.2	0.333333	0.388158	0.763158	0.315789	0.243421	0.118421	0.960526	0.131579	0.894737	0.328947
	0.467742	0.709677	0.354839	0.145161	0.080645	1.06452	0.274194	0.032258	0.096774	0.259259	0.333333	0.259259	0.203704	0.203704	2.09259	0.166667	0.148148	0.277778
	0.25	0.571429	0.357143	0.107143	0.035714	0.714286	0.017857	0.107143	0.196429	0.355932	0.271186	0.271186	0.152542	0.144068	0.70339	0.09322	0.144068	0.525424
	0.410256	1.73077	0.794872	0.153846	0.064103	1.57692	0.128205	0.371795	0.179487	0.331034	0.510345	0.310345	0.096552	0.110345	0.910345	0.048276	0.103448	0.131034
	0.346405	0.457516	0.405229	0.078431	0.111111	1.47712	0.104575	0.176471	0.254902	0.16129	0.537634	0.274194	0.134409	0.107527	0.537634	0.177419	0.11828	0.198925
	0.205479	0.726027	0.630137	0.260274	0.150685	1.13699	0.136986	0.205479	0.356164	0.259615	0.663462	0.331731	0.206731	0.110577	1.00962	0.110577	0.134615	0.158654
	0.358491	0.745283	0.504717	0.278302	0.259434	1.35849	0.070755	4.38208	0.334906	0.266055	0.211009	0.330275	0.137615	0.073395	0.825688	0.100917	0.192661	0.082569
	0.681818	1.89773	0.625	0.420455	0.136364	1.34091	0.340909	2.26136	0.215909	0.327044	0.402516	0.188679	0.45283	0.264151	1.01887	0.150943	0.201258	0.106918
	0.330579	0.85124	0.586777	0.132231	0.115702	1.33884	0.049587	0.140496	0.264463	0.403846	1.18269	0.259615	0.25	0.153846	1.17308	0.134615	0.557692	0.096154
	0.31677	0.571429	0.099379	0.173913	0.055901	0.968944	0.254658	0.15528	0.074534	0.310606	0.462121	0.287879	0.204545	0.075758	0.704545	0.075758	0.189394	0.219697
	0.261905	0.309524	0.309524	0.087302	0.150794	1.15873	0.095238	0.198413	0.595238	0.313636	0.318182	0.263636	0.181818	0.118182	1.35	0.104545	0.159091	0.422727
	0.588235	0.323529	0.558824	0.117647	0.088235	1.32353	0.088235	0.235294	0.764706	0.355263	0.552632	0.368421	0.171053	0.210526	0.842105	0.394737	0.276316	0.157895
	0.377778	1.28889	0.744444	0.222222	0.1	1.06667	0.088889	0.166667	0.2	0.346734	0.572864	0.180905	0.226131	0.170854	0.859297	0.100503	0.266332	0.110553
	0.318182	1.15152	0.575758	0.151515	0.159091	1.46212	0.113636	0.121212	0.590909	0.268293	0.536585	0.219512	0.317073	0.243902	0.756098	0.195122	0.048781	0.317073
	0.371429	0.857143	0.428571	0.233333	0.157143	1.49524	0.242857	0.17619	0.380952	0.23913	0.532609	0.48913	0.152174	0.108696	0.576087	0.184783	0.163043	0.054348
	0.415094	0.867925	0.584906	0.245283	0.207547	1.39623	0.509434	0.132075	0.132075	0.170213	0.765957	0.319149	0.12766	0.106383	0.978723	0.12766	0.170213	0.106383
	0.388889	0.416667	0.361111	0.236111	0.152778	1.05556	0.041667	0.208333	0.055556	0.22807	0.263158	0.263158	0.04386	0.035088	0.666667	0.070175	0.070175	0.157895
	0.246154	1.10769	0.379487	0.158974	0.102564	1.35385	0.076923	0.148718	0.225641	0.326087	0.310559	0.223602	0.149068	0.136646	0.822981	0.114907	0.170807	0.440994
	0.389381	0.247788	0.513274	0.097345	0.132743	1.79646	0.123894	0.070797	0.40708	0.333333	0.803922	0.284314	0.196078	0.088235	1.02941	0.196078	0.519608	0.205882
	0.314516	0.645161	0.330645	0.169355	0.185484	0.903226	0.145161	1.16129	0.258065	0.268041	0.505155	0.360825	0.257732	0.041237	0.907216	0.092784	0.185567	0.185567
	0.327434	0.256637	0.283186	0.128319	0.141593	1.26991	0.084071	0.261062	0.146018	0.5	0.428571	0.142857	0.571429	0.285714	1.35714	0.071429	0.071429	0.642857
	0.426573	0.685315	0.692308	0.251748	0.118881	1.3986	0.111888	0.237762	0.146853	0.278481	0.448101	0.407595	0.205063	0.151899	0.741772	0.124051	0.129114	0.174684
	0.19403	0.223881	0.223881	0.074627	0.029851	0.865672	0.119403	0.104478	0.134328	0.273196	1.57216	0.175258	0.139175	0.180412	0.680412	0.092784	0.170103	0.139175
	0.4	0.233333	0.266667	0.233333	0.033333	0.733333	0.166667	0.233333	0.1	0.422535	0.232394	0.274648	0.211268	0.161972	0.669014	0.161972	0.098592	0.126761
	0.428571	1.41905	0.238095	0.238095	0.076191	1.35238	0.161905	0.152381	0.152381	0.275862	0.193966	0.267241	0.159483	0.081897	0.538793	0.099138	0.185345	0.219828
	0.365385	0.538462	0.336538	0.173077	0.211538	1.82692	0.144231	0.182692	0.221154	0.294118	1.5042	0.478992	0.336134	0.117647	0.991597	0.210084	0.142857	0.218487
	0.753731	1.02239	0.738806	0.19403	0.171642	1.26866	0.074627	0.477612	0.880597	0.323529	0.282353	0.470588	0.276471	0.141176	1.06471	0.2	0.147059	0.211765
	0.376238	1.10891	0.584158	0.089109	0.19802	1.06931	0.039604	0.148515	0.405941	0.233766	0.441558	0.376623	0.155844	0.071429	0.577922	0.077922	0.090909	0.266234
	0.495726	0.777778	0.333333	0.136752	0.213675	1.26496	0.119658	0.666667	0.196581	0.475177	0.978723	0.382979	0.113475	0.191489	1.36879	0.099291	0.304965	0.106383
	0.346154	0.326923	0.596154	0.057692	0.057692	1.32692	0.096154	0.115385	0.75	0.345679	0.641975	0.580247	0.333333	0.185185	1.02469	0.111111	0.567901	0.691358
	0.435294	1.36471	0.411765	0.188235	0.152941	1.30588	0.164706	0.223529	0.976471	0.464286	0.464286	0.214286	0.196429	0.160714	0.892857	0.178571	0.196429	0.214286
	0.382514	0.508197	0.256831	0.125683	0.15847	1.03279	0.103825	0.256831	0.174863	0.335938	0.742188	0.335938	0.25	0.1875	1.38281	0.125	5.63281	0.289063
	0.625	0.5625	0.40625	0.1875	0.09375	0.9375	0.03125	0.21875	0.15625	0.362069	0.551724	0.327586	0.086207	0.172414	1	0.12069	0.224138	0.603448
	0.374046	0.770992	0.534351	0.198473	0.099237	1.72519	0.091603	0.114504	0.129771	0.357143	0.321429	0.357143	0.357143	0.214286	1.03571	0.285714	0.035714	0.214286
	0.50431	0.74569	0.323276	0.150862	0.181034	1.625	0.935345	3.93103	0.323276	0.313433	0.820895	0.238806	0.19403	0.059702	0.80597	0.119403	0.208955	0.044776
	0.510204	1.91156	0.442177	0.108844	0.136054	2.36735	0.204082	0.190476	0.401361	0.25	1.42241	0.37069	0.224138	0.137931	1.28448	0.112069	8.67241	0.060345
	0.333333	1.02381	0.619048	0.214286	0.261905	1.71429	0.119048	0.452381	0.452381	0.34058	0.384058	0.23913	0.23913	0.123188	1.17391	0.094203	0.115942	0.217391
	0.330508	1.23729	0.398305	0.127119	0.084746	1.30508	0.118644	0.076271	0.686441	0.193182	1.11364	0.306818	0.136364	0.181818	1.06818	0.102273	19.6023	0.261364
	0.27451	0.490196	0.470588	0.058824	0.215686	2.35294	0.117647	0.156863	0.117647	0.324324	0.283784	0.432432	0.094595	0.162162	0.554054	0.081081	0.337838	0.135135
	0.35	0.4125	0.375	0.075	0.1	2	0.125	0.1625	0.4	0.3125	0.125	0.375	0.125	0.125	0.875	0.25	0.375	0.1875
	0.214286	0.142857	0.642857	0.142857	0	0.571429	0.285714	0.214286	0.142857	0.282353	0.517647	0.211765	0.188235	0.058824	1.05882	0.047059	0.2	0.094118
	0.277778	0.583333	0.277778	0.111111	0.111111	1.05556	0.138889	0.111111	0.027778	0.232323	0.191919	0.272727	0.131313	0.10101	0.59596	0.080808	0.272727	0.282828
	0.375	1.4375	0.46875	0	0	1.03125	0.0625	0.0625	0.03125	0.3	0.52	0.62	0.22	0.16	0.6	0.08	0.5	0.24
	0.56338	0.859155	0.464789	0.15493	0.352113	1.53521	0.140845	0.352113	0.422535	0.157895	0.789474	0.526316	0.052632	0.157895	1.15789	0.052632	0.052632	0.210526
	0.531915	0.617021	0.319149	0.117021	0.159574	1.29787	1.32979	0.159574	0.053192	0.426087	0.608696	0.469565	0.13913	0.078261	0.991304	0.086957	0.182609	0.304348
	0.673913	0.326087	0.26087	0.282609	0.108696	0.869565	0.173913	0.173913	0.130435	0.267857	0.267857	0.321429	0.035714	0.071429	0.553571	0.089286	0.267857	0.178571
	0.6875	1.09375	0.46875	0.1875	0.21875	1.10938	0.046875	0.4375	0.203125	0.186813	0.417582	0.241758	0.164835	0.032967	0.483516	0.098901	0.230769	0.098901
	0.31746	0.47619	0.301587	0.079365	0.142857	1.09524	0.111111	0.650794	0.111111	0.365385	0.480769	0.269231	0.240385	0.211538	0.942308	0.115385	0.163462	0.163462
	0.356522	0.747826	0.321739	0.121739	0.121739	0.973913	1.33043	0.173913	0.156522	0.352381	0.590476	0.409524	0.257143	0.142857	1.0381	0.076191	0.171429	0.247619
	0.386667	0.806667	0.293333	0.086667	0.113333	1.12	0.633333	0.233333	0.1	0.247059	0.6	0.705882	0.129412	0.176471	0.917647	0.035294	1.42353	0.847059
	0.481481	1.01852	0.62963	0.240741	0.277778	1.42593	0.111111	0.148148	0.314815	0.366197	1.04225	0.21831	0.119718	0.140845	0.647887	0.429577	0.394366	0.098592
	0.586957	0.630435	0.23913	0.141304	0.086957	1.79348	0.097826	1.77174	0.195652	0.269231	0.192308	0.192308	0.096154	0.076923	0.576923	0.134615	0.192308	0.153846
	0.406593	1.64835	0.659341	0.21978	0.10989	1.28571	0.098901	0.340659	0.747253	0.590164	0.737705	0.590164	0.114754	0.065574	1.29508	0.065574	0.114754	0.327869
	0.353982	0.823009	0.283186	0.159292	0.185841	1.20354	0.070797	0.19469	0.522124	0.38983	0.20339	0.254237	0.067797	0.101695	0.728814	0.118644	0.050848	0.067797
	0.528302	1.06604	0.386792	0.311321	0.254717	1.33962	0.113208	0.528302	0.301887	0.324324	0.162162	0.297297	0.054054	0.108108	0.756757	0.135135	0.432432	0.216216
	0.268041	0.278351	0.329897	0.113402	0.092784	1.37113	0.082474	0.195876	0.185567	0.213115	0.114754	0.47541	0.278689	0.163934	0.754098	0.180328	0.295082	0.229508
	0.258621	0.551724	0.353448	0.068966	0.060345	1.39655	0.12931	0.137931	0.12931	0.363636	0.337662	0.363636	0.194805	0.116883	0.480519	0.064935	0.272727	0.311688
	0.450704	1.11268	0.56338	0.323944	0.070423	1.88732	0.126761	0.098592	0.183099	0.371622	0.75	0.337838	0.290541	0.256757	1.27027	0.108108	1.53378	0.094595
	0.256881	1.05505	0.559633	0.100917	0.091743	1.43119	0.100917	0.192661	0.220183	0.262295	0.590164	0.655738	0.278689	0.147541	0.704918	0.016393	0.065574	0.262295
	0.181818	1.22727	0.318182	0.090909	0.090909	1.5	0.090909	0.363636	0.454545	0.145833	0.229167	0.375	0.0625	0.020833	0.208333	0.125	0.104167	0.229167
	0.252252	0.828829	0.189189	0.027027	0.054054	0.558559	0.099099	0.162162	0.126126	0.189655	0.198276	0.198276	0.12069	0.12069	0.439655	0.086207	0.5	0.077586
	0.397059	0.985294	0.470588	0.044118	0.058824	1.22059	0.088235	0.117647	0.205882	0.222222	1.22222	0.833333	0.111111	0.111111	2.16667	0.111111	0.611111	0.055556
	0.310924	0.159664	0.319328	0.109244	0.067227	0.941176	0.117647	0.117647	0.168067	0.218182	0.454545	0.236364	0.181818	0.127273	0.945455	0.145455	0.418182	3.14545
	0.272727	0.347107	0.272727	0.132231	0.099174	1.24793	0.123967	0.090909	0.14876	0.215385	0.353846	0.4	0.076923	0.107692	0.369231	0.107692	0.446154	0.138462
	0.245283	0.433962	0.396226	0.056604	0.037736	1.41509	0.037736	0.09434	0.169811	0.251969	0.322835	0.141732	0.125984	0.165354	0.944882	0.086614	0.07874	0.062992
	0.56	0.52	0.28	0.06	0.02	1.38	0.08	0.06	0.36	0.474359	0.961538	0.397436	0.24359	0.205128	1.17949	0.102564	1.25641	0.461538
	0.322581	1	0.419355	0.129032	0.032258	2.03226	0.032258	0.032258	0.258065	0.254545	0.518182	0.2	0.036364	0.072727	0.727273	0.109091	0.118182	0.1
	0.535211	2.01408	0.943662	0.338028	0.211268	2.05634	0.169014	0.225352	0.633803	0.333333	0.309524	0.333333	0.095238	0.142857	1.02381	0.095238	0.166667	0.809524
	0.405797	0.652174	0.333333	0.115942	0.173913	1.23188	0.115942	0.304348	0.478261	0.206897	0.344828	0.586207	0.206897	0.344828	0.551724	0.172414	0.448276	0.068966
	0.237288	0.771186	0.550847	0.127119	0.152542	1.32203	0.059322	0.483051	0.144068	0.28972	0.373832	0.252336	0.074766	0.11215	1	0.046729	0.158879	0.17757
	0.48	1.26	0.54	0.22	0.1	2.3	0.3	0.18	0.24	0.243243	0.581081	0.189189	0.027027	0.202703	0.689189	0.067568	0.162162	0.702703
	0.209877	1.2716	0.728395	0.098765	0.17284	1.2716	0.17284	0.358025	0.246914	0.36129	0.664516	0.270968	0.206452	0.193548	0.812903	0.535484	0.245161	0.129032
	0.545455	0.701299	0.506494	0.181818	0.090909	1.35065	0.155844	0.194805	0.051948	0.253731	0.485075	0.291045	0.104478	0.074627	0.776119	0.11194	0.171642	0.119403
	0.223404	0.744681	0.223404	0.106383	0.12766	1.39362	0.12766	0.265957	0.191489	0.317073	0.243902	0.317073	0.219512	0.243902	0.780488	0.073171	0.170732	0.073171
	0.487805	0.487805	0.439024	0.048781	0.219512	1.39024	0.048781	0.390244	0.02439	0.261905	0.214286	0.142857	0.166667	0.119048	0.690476	0.119048	0.166667	0.071429
	0.4	0.75	0.25	0	0.1	0.6	0.15	0.25	0.3	0.283019	0.522013	0.251572	0.188679	0.150943	0.836478	0.056604	0.169811	0.132075
	0.344828	0.482759	0.103448	0.034483	0.034483	2.06897	0.241379	0.206897	0.758621	0.27551	0.244898	0.44898	0.183673	0.22449	0.867347	0.112245	0.214286	0.071429
	0.352273	1.20455	0.715909	0.318182	0.159091	1.68182	0.113636	1.30682	0.409091	0.276596	0.276596	0.180851	0.106383	0.138298	1	0.106383	0.095745	0.106383
	0.369565	0.521739	0.217391	0.195652	0.173913	1.34783	0.108696	0.217391	0.065217	0.16	0.573333	0.253333	0.146667	0.126667	0.46	0.04	0.133333	0.206667
	0.447761	0.850746	0.477612	0.074627	0.134328	1.62687	1.0597	0.179104	0.208955	0.217877	0.486034	0.284916	0.167598	0.128492	1.01117	0.106145	1.94413	0.122905
	0.421687	1.12048	0.566265	0.192771	0.156627	1.09639	0.120482	0.144578	0.759036	0.272727	0.363636	0.454545	0.090909	0.136364	0.909091	0.727273	0.136364	0.227273
	0.304348	0.618357	0.202899	0.091787	0.057971	0.729469	0.285024	0.207729	0.222222	0.298246	0.263158	0.315789	0.122807	0.122807	0.789474	0.070175	0.210526	0.385965
	0.311111	1.63333	0.711111	0.233333	0.288889	1.86667	0.166667	0.177778	1.12222	0.173913	0.478261	0.463768	0.101449	0.130435	0.913043	0.086957	0.043478	0.057971
	0.265306	0.744898	0.326531	0.122449	0.061225	1.36735	0.122449	0.040816	0.255102	0.336842	0.705263	0.705263	0.305263	0.210526	1	0.073684	0.273684	0.821053
	0.747253	1.21978	0.725275	0.296703	0.098901	1.87912	0.076923	0.186813	0.296703	0.304688	0.210938	0.195313	0.140625	0.117188	1.11719	0.195313	0.117188	0.492188
	0.43038	0.797468	0.468354	0.316456	0.126582	1.51899	0.21519	0.088608	0.164557	0.26087	0.335404	0.180124	0.173913	0.093168	0.596273	0.10559	0.099379	0.124224
	0.493333	1.10667	0.36	0.253333	0.186667	1.48	0.133333	0.186667	0.093333	0.341463	0.512195	0.378049	0.426829	0.231707	0.914634	0.231707	0.256098	0.268293
	0.432432	1.37838	0.837838	0.486486	0.216216	1.16216	0.054054	0.216216	0.675676	0.34375	0.484375	0.364583	0.270833	0.229167	0.911458	0.140625	0.182292	0.411458
	0.516854	0.651685	0.404494	0.146067	0.123596	1.53933	0.05618	0.134831	0.269663	0.310345	0.034483	0.689655	0.310345	0.068966	0.793103	0.103448	0.137931	0.827586
	0.568627	0.54902	0.431373	0.078431	0.27451	1.2549	0.176471	0.176471	0.27451	0.391304	0.26087	0.434783	0.521739	0.434783	0.652174	0.217391	0.608696	0.043478
	0.536232	0.565217	0.57971	0.15942	0.144928	1.43478	0.173913	0.26087	0.434783	0.15942	0.521739	0.449275	0.246377	0.086957	1.10145	0.565217	0.173913	0.15942
	0.205128	0.589744	0.435897	0.051282	0.025641	0.820513	0.153846	0.076923	0.384615	0.318519	0.451852	0.548148	0.214815	0.207407	1.02963	0.103704	1.80741	0.074074
	0.544118	1.13235	0.25	0.147059	0.147059	1.44118	0.102941	0.205882	0.117647	0.47619	0.444444	0.198413	0.087302	0.126984	0.738095	0.134921	0.412698	0.468254
	0.538462	1.25641	0.769231	0.102564	0.128205	1.92308	0.128205	0.384615	0.74359	0.206349	0.31746	0.174603	0.095238	0.174603	0.952381	0.095238	0.111111	0.095238
	1.08696	0.847826	0.130435	0.108696	0.130435	2.06522	0.195652	0.456522	0.086957	0.290598	0.495726	0.205128	0.179487	0.111111	0.581197	0.102564	0.307692	0.153846
	0.473684	0.842105	0.473684	0.157895	0.22807	2.05263	0.035088	0.122807	0.192982	0.362319	0.188406	0.275362	0.202899	0.246377	0.753623	0.101449	0.376812	0.246377
	0.450382	0.564885	0.267176	0.076336	0.091603	1.37405	0.076336	0.145038	0.129771	0.172414	0.372414	0.137931	0.068966	0.137931	0.77931	0.124138	0.151724	0.110345
	0.432624	0.744681	0.212766	0.170213	0.078014	1.09929	0.269504	0.375887	0.099291	0.297297	1.02703	0.644144	0.27027	0.18018	0.77027	1.18018	0.18018	0.243243
	0.275	0.6	0.5875	0.175	0.1625	1.275	0.15	0.6625	0.1625	0.220588	1.57353	0.514706	0.323529	0.191176	1.91176	0.132353	0.338235	0.544118
	0.225806	0.645161	0.451613	0.064516	0.032258	0.83871	0.129032	2	0.064516	0.170732	1.29268	0.365854	0.121951	0.097561	0.634146	0.146341	0.146341	0.097561
	0.440476	0.845238	0.607143	0.238095	0.154762	1.60714	0.297619	0.952381	0.369048	0.337838	0.972973	0.351351	0.256757	0.243243	0.459459	0.135135	0.513514	0.472973
	0.1	0.5	0.4	0.25	0.1	1	0.15	2.4	0.15	0.272727	0.220096	0.162679	0.090909	0.062201	0.569378	0.052632	3.54545	0.105263
	0.34965	1.02098	0.496504	0.146853	0.125874	1.40559	0.097902	0.321678	0.160839	0.255435	0.701087	0.244565	0.097826	0.119565	0.657609	0.076087	0.157609	0.065217
	0.267857	0.785714	0.142857	0.160714	0.089286	1.07143	0.160714	0.75	0.125	0.301205	1.60241	0.349398	0.253012	0.204819	1.98795	0.084337	0.120482	0.325301
	0.211679	0.328467	0.211679	0.116788	0.094891	1.0438	0.058394	0.167883	0.189781	0.231579	0.389474	0.368421	0.052632	0.168421	0.715789	0.052632	1.02105	0.294737
	0.315789	0.842105	0.368421	0.263158	0.210526	0.526316	0.052632	0.368421	0.315789	0.322581	0.55914	0.301075	0.236559	0.182796	0.913979	0.150538	0.236559	0.064516
	0.259459	0.286486	0.351351	0.135135	0.113514	0.751351	0.118919	0.064865	0.140541	0.327869	1.70492	0.409836	0.229508	0.114754	1.01639	0.131148	0.213115	0.836066
	0.142857	0.285714	0.253968	0.063492	0.031746	0.920635	0.111111	0.063492	0.142857	0.25	0.3875	0.2875	0.1375	0.1625	0.9375	0.1125	0.6625	0.1125
	0.244681	0.56383	0.361702	0.159574	0.138298	0.851064	0.12766	0.117021	0.212766	0.17037	0.444444	0.281481	0.103704	0.066667	0.77037	0.111111	0.42963	0.2
	0.587719	2.67544	1.34211	0.210526	0.219298	1.94737	0.166667	1.08772	0.657895	0.319018	0.184049	0.165644	0.128834	0.147239	1.03681	0.04908	0.159509	0.110429
	0.326087	0.478261	0.521739	0.086957	0.26087	1.13043	0.065217	0.73913	1.04348	0.211679	0.678832	0.218978	0.226277	0.138686	0.759124	0.094891	0.29927	0.751825
	0.304348	1.36232	0.869565	0.246377	0.15942	1.53623	0.173913	0.275362	0.695652	0.336538	0.884615	0.163462	0.173077	0.110577	1.25481	0.197115	0.307692	0.485577
	0.16129	1.03226	0.5	0.274194	0.016129	1.16129	0.096774	0.193548	0.225806	0.145161	0.274194	0.370968	0.129032	0.064516	1.03226	0.129032	0.129032	0.048387
	0.291667	0.53125	0.4375	0.229167	0.21875	1.59375	0.083333	0.90625	1.27083	0.333333	0.210526	0.298246	0.122807	0.140351	1.22807	0.087719	0.403509	0.192982
	0.178082	0.342466	0.376712	0.143836	0.047945	1.27397	0.047945	0.061644	0.184932	0.245455	0.354545	0.145455	0.1	0.127273	0.954545	0.081818	0.172727	0.081818
	0.114286	0.352381	0.133333	0.009524	0.104762	0.952381	0.066667	0.057143	0.104762	0.5	0.083333	0.833333	0.25	0.166667	0.708333	0.083333	0.416667	0.166667
	0.373737	0.686869	0.464646	0.363636	0.10101	1.32323	0.040404	0.292929	0.434343	0.408163	0.591837	0.326531	0.122449	0.061225	0.591837	0.204082	0.142857	0.204082
	0.554404	0.595855	0.331606	0.212435	0.093264	1.25907	0.11399	0.357513	0.341969	0.388889	0.166667	0.222222	0.222222	0.277778	0.388889	0.222222	0.833333	0.166667
	0.391304	0.282609	0.358696	0.152174	0.141304	0.902174	0.076087	0.086957	0.130435	0.372093	0.465116	0.44186	0.27907	0.069767	0.767442	0.116279	0.395349	0.465116
	0.382609	0.530435	0.408696	0.147826	0.130435	1.42609	0.113043	0.104348	0.165217	0.298507	0.432836	0.258706	0.199005	0.104478	1.08955	0.109453	0.273632	0.318408
	0.6	0.266667	0.466667	0.133333	0.2	2.6	0.133333	0.2	0.133333	0.364407	0.29661	0.20339	0.076271	0.084746	0.949153	0.067797	0.338983	0.228814
	0.380952	0.857143	0.52381	0.142857	0.142857	1.83333	0.119048	0.142857	0.261905	0.375	0.34375	0.34375	0.171875	0.28125	1.25	0.109375	0.265625	0.28125
	0.450777	0.621762	0.497409	0.207254	0.129534	2.26425	0.165803	0.15544	0.357513	0.535211	0.295775	0.338028	0.084507	0.211268	0.915493	0.070423	0.788732	0.225352
	0.243243	0.432432	0.72973	0.162162	0.081081	2.08108	0.081081	0.054054	0.432432	0.3375	0.9125	0.3125	0.2125	0.1125	1.0875	0.1	0.2375	0.675
	0.44375	0.7	0.26875	0.10625	0.175	1.5875	0.1125	0.1375	0.4375	0.407895	0.105263	0.486842	0.105263	0.157895	0.947368	0.078947	0.276316	0.276316
	0.37931	0.422414	0.275862	0.12931	0.146552	1.56034	0.137931	0.12931	0.448276	0.278607	0.393035	0.258706	0.144279	0.134328	0.497512	0.099503	2.38806	0.328358
	0.431373	0.294118	0.392157	0.156863	0.176471	1.60784	0.117647	0.098039	0.27451	0.277778	0.648148	0.111111	0.055556	0.148148	1.05556	0.055556	0.259259	0.333333
	0.648276	0.613793	0.62069	0.124138	0.151724	2.11034	0.117241	0.206897	0.337931	0.264463	0.429752	0.256198	0.173554	0.132231	0.743802	0.057851	1.92562	0.338843
	0.4	0.5	0.7	0.15	0.3	1.3	0.2	0.1	0.05	0.256757	0.121622	0.148649	0.108108	0.108108	0.662162	0.094595	0.189189	0.22973
	0.488889	1.07778	0.466667	0.233333	0.111111	1.46667	0.1	0.755556	0.222222	0.283951	0.45679	0.296296	0.08642	0.197531	1	0.049383	0.123457	0.246914
	0.267606	0.394366	0.253521	0.15493	0.15493	1.12676	0.169014	0.169014	0.183099	0.25	0.181818	0.204545	0.113636	0.068182	0.954545	0.022727	0.090909	0.204545
	0.25	0.326923	0.461538	0.153846	0.173077	1.15385	0.038462	0.173077	0.115385	0.366972	0.247706	0.311927	0.06422	0.110092	0.779817	0.06422	0.211009	0.504587
	0.266129	1	0.419355	0.080645	0.080645	1.20968	0.080645	0.112903	0.201613	0.431034	1.03448	0.431034	0.258621	0.103448	0.982759	0.103448	9.03448	0.103448
	0.302632	1.21053	1	0.236842	0.092105	1.40789	0.039474	0.342105	0.118421	0.283784	0.297297	0.283784	0.216216	0.135135	0.635135	0.121622	0.135135	0.094595
	0.378641	0.582524	0.398058	0.184466	0.106796	1.42718	0.165049	0.116505	0.145631	0.407895	0.269737	0.276316	0.151316	0.118421	0.901316	0.105263	0.131579	0.085526
	0.2	1.66	0.32	0.04	0.08	1.08	0.22	0.12	0.2	0.267606	0.211268	0.267606	0.352113	0.211268	0.802817	0.070423	0.126761	0.338028
	0.40458	0.503817	0.343511	0.229008	0.129771	1.19847	0.122137	0.129771	0.10687	0.27027	0.248649	0.135135	0.091892	0.124324	0.610811	0.118919	0.524324	0.108108
	0.615385	1.26923	0.730769	0.269231	0.230769	1.46154	0.192308	0.192308	0.307692	0.686567	0.425373	0.291045	0.313433	0.208955	0.731343	0.11194	2.5	0.261194
	0.4	0.413333	0.266667	0.106667	0.12	1.25333	0.12	0.373333	0.333333	0.307292	0.697917	0.317708	0.197917	0.182292	0.8125	0.109375	6.14063	0.130208
	0.368421	2.26316	1	0.368421	0.631579	1.84211	0.157895	0.526316	0.842105	0.18254	0.571429	0.329365	0.075397	0.087302	0.690476	0.527778	0.190476	0.194444
	0.413333	1.70667	0.466667	0.226667	0.12	1.08	0.133333	0.253333	0.16	0.358621	0.565517	0.275862	0.172414	0.2	0.931035	0.117241	7	0.17931
	0.46	1.07	0.33	0.22	0.19	1.41	0.07	0.47	0.45	0.44	0.88	1.08	0.36	0.08	1.52	0.16	0.2	1.48
	0.482353	0.752941	0.682353	0.352941	0.247059	1.49412	0.152941	0.270588	0.117647	0.188679	0.556604	0.320755	0.245283	0.150943	0.801887	0.113208	0.103774	0.141509
	0.529412	1.04706	1.17647	0.258824	0.294118	1.6	0.094118	0.623529	0.4	0.366667	0.777778	0.533333	0.233333	0.111111	0.822222	0.077778	0.288889	0.255556
	0.661538	0.8	0.569231	0.369231	0.123077	1.46154	0.123077	0.138462	0.2	0.461538	0.192308	0.423077	0.115385	0.230769	0.461538	0.230769	0.115385	0.115385
	0.45098	1.21569	0.705882	0.294118	0.392157	1.52941	0.215686	0.627451	0.627451	0.303571	0.678571	0.321429	0.214286	0.089286	1.07143	0.160714	0.071429	0.089286
	0.251701	0.673469	0.44898	0.156463	0.163265	1.08163	0.115646	0.061225	0.238095	0.326923	0.692308	0.442308	0.230769	0.038462	0.980769	0.076923	0.019231	0.134615
	0.463918	0.628866	0.515464	0.185567	0.103093	1.03093	0.164948	0.185567	0.28866	0.44086	0.301075	0.344086	0.107527	0.182796	1.04301	0.096774	0.107527	0.193548
	0.282051	0.205128	0.128205	0.025641	0.102564	0.846154	0.179487	0.205128	0.205128	0.25	0.257143	0.314286	0.067857	0.185714	1.01429	0.092857	0.296429	0.307143
	0.368421	0.421053	0.315789	0.263158	0.052632	1.36842	0.052632	0.157895	1.21053	0.194444	0.583333	0.75	0.138889	0.166667	0.805556	0.083333	0.222222	0.055556
	0.232877	0.876712	0.671233	0.219178	0.082192	0.835616	0.136986	0.041096	0.205479	0.197368	1.88158	0.394737	0.315789	0.210526	1	0.078947	0.06579	0.210526
	0.52381	0.285714	0.619048	0.095238	0.142857	1.04762	0.142857	2.7619	0.285714	0.23913	0.434783	0.282609	0.217391	0.195652	0.630435	0.043478	0.043478	0.043478
	0.329268	0.707317	0.182927	0.036585	0.073171	0.890244	0.085366	0.048781	0.134146	0.242105	0.178947	0.263158	0.031579	0.084211	0.463158	0.105263	0.778947	0.105263
	0.5	1.14286	0.871429	0.371429	0.114286	1.88571	0.085714	0.557143	0.357143	0.205882	0.897059	0.261029	0.150735	0.110294	0.639706	0.198529	0.091912	0.235294
	0.373626	0.714286	0.263736	0.197802	0.186813	1	0.131868	0.230769	0.164835	0.208955	0.738806	0.149254	0.253731	0.11194	0.365672	0.08209	0.104478	0.089552
	0.638889	0.777778	0.597222	0.333333	0.194444	2.05556	0.166667	0.708333	0.555556	0.246154	0.420513	0.241026	0.097436	0.076923	0.820513	0.123077	0.364103	0.415385
	0.488372	0.837209	0.465116	0.511628	0.116279	1.88372	0.023256	0.395349	0.162791	0.236364	0.563636	0.254545	0.1	0.1	1.03636	0.136364	0.818182	0.1
	0.23871	0.729032	0.2	0.096774	0.064516	1.03871	0.154839	0.051613	0.058065	0.336283	0.40708	0.353982	0.168142	0.061947	0.929204	0.079646	0.088496	0.256637
	0.359155	0.838028	0.309859	0.133803	0.147887	1.52113	0.15493	0.330986	0.422535	0.195652	0.478261	0.152174	0.217391	0.130435	0.934783	0.108696	0.326087	0.152174
	0.125	0.45	0.35	0.175	0.075	1.45	0.075	2.925	0.225	0.303665	0.471204	0.371728	0.13089	0.136126	0.973822	0.078534	0.141361	0.125654
	0.224719	0.426966	0.41573	0.067416	0.157303	0.977528	0.044944	0.101124	0.202247	0.355556	0.933333	0.622222	0.266667	0.111111	0.866667	0.088889	0.266667	0.2
	0.216216	0.594595	0.297297	0.189189	0.081081	1.16216	0.189189	0.081081	0.135135	0.288136	0.355932	0.271186	0.050848	0.20339	0.847458	0.067797	0.135593	0.118644
	0.472973	1.74324	0.398649	0.209459	0.141892	1.41892	0.378378	0.067568	0.195946	0.340426	0.255319	0.297872	0.212766	0.170213	0.638298	0.085106	0.170213	0.085106
	0.302752	1.30275	0.486239	0.201835	0.155963	1.07339	0.422018	0.266055	0.100917	0.31875	0.4125	0.31875	0.1375	0.2125	0.75625	0.0625	0.15	0.76875
	0.376238	1.12871	0.465347	0.039604	0.069307	0.90099	0.069307	0.118812	0.376238	0.184783	0.358696	0.184783	0.23913	0.108696	0.554348	0.086957	0.456522	0.478261
	0.694915	1.25424	0.610169	0.135593	0.152542	2.45763	0.101695	0.20339	0.59322	0.223301	0.23301	0.359223	0.097087	0.097087	1.09709	0.067961	0.126214	0.330097
	0.368932	0.718447	0.466019	0.145631	0.145631	1.43689	0.116505	0.223301	0.990291	0.237113	0.237113	0.206186	0.103093	0.103093	0.371134	0.051546	0.680412	0.092784
	0.575	1.68333	0.591667	0.291667	0.183333	1.65	0.191667	0.158333	0.166667	0.262626	0.232323	0.353535	0.090909	0.111111	0.575758	0.121212	0.111111	0.111111
	0.246377	0.492754	0.246377	0.188406	0.086957	1.46377	0.086957	0.188406	0.275362	0.39604	0.831683	0.564356	0.485149	0.19802	1.05941	0.108911	0.851485	0.732673
	0.387931	1.35345	0.62069	0.198276	0.163793	1.24138	0.362069	0.474138	0.215517	0.217391	0.38587	0.195652	0.130435	0.11413	0.532609	0.201087	0.467391	0.157609
	0.283784	1.03378	0.371622	0.121622	0.074324	1.10135	0.108108	0.094595	0.337838	0.228261	0.782609	0.543478	0.402174	0.065217	0.673913	0.065217	0.630435	0.108696
	0.297872	1.7234	0.446809	0.191489	0.106383	1.19149	0.12766	0.106383	0.93617	0.309859	0.415493	0.330986	0.183099	0.105634	0.619718	0.084507	0.267606	0.056338
	0.22	0.4	0.72	0.24	0.14	1.56	0.12	0.16	0.04	1.2037	0.055556	0.212963	0.12037	0.101852	0.555556	0.101852	0.787037	0.990741
	0.393939	1.0303	0.469697	0.348485	0.287879	1.0303	0.075758	2.56061	0.075758	0.1875	0.414063	0.117188	0.328125	0.179688	0.742188	0.164063	0.523438	0.367188
	0.412903	0.941935	0.567742	0.206452	0.103226	1.3871	0.077419	0.064516	0.296774	0.35	0.18	0.39	0.16	0.09	0.55	0.11	0.25	0.23
	0.438272	1.11111	0.814815	0.345679	0.228395	1.52469	0.382716	0.141975	0.345679	0.173913	0.456522	0.26087	0.065217	0.108696	0.413043	0.043478	0.195652	0.086957
	0.3625	0.975	0.25	0.2	0.2	1.625	0.1	0.35	0.925	0.139535	0.581395	0.186047	0.023256	0.093023	0.55814	0.046512	0.069767	0.162791
	0.318182	1.31818	0.340909	0.045455	0.181818	1.18182	0.159091	0.931818	0.454545	0.241935	0.66129	0.241935	0.16129	0.096774	0.887097	0.080645	0.080645	0.032258
	0.416667	0.683333	0.45	0.2	0.116667	1.48333	0.133333	0.833333	0.216667	0.34	0.886667	0.233333	0.153333	0.073333	0.8	0.113333	0.24	0.173333
	0.338983	0.745763	0.271186	0.101695	0.118644	1.11864	0.067797	0.067797	0.220339	0.240964	0.337349	0.325301	0.144578	0.048193	0.433735	0.084337	0	0.13253
	0.316239	1.53846	0.418803	0.418803	0.111111	1.36752	0.145299	0.153846	0.410256	0.269231	0.557692	0.288462	0.076923	0.057692	1.05769	0.173077	0.230769	0.269231
	0.3125	2.1875	0.770833	0.1875	0.125	1.79167	0.166667	0.125	0.604167	0.283582	0.537313	0.402985	0.104478	0.208955	1.1194	0.044776	0.119403	0.149254
	0.733871	1.87097	1.10484	0.548387	0.120968	2.08065	0.201613	1.37903	1.27419	0.419753	0.740741	0.296296	0.123457	0.209877	1.4321	0.222222	0.17284	0.308642
	0.590909	2.54545	0.727273	0.318182	0.318182	2.18182	0.318182	0.272727	1.90909	0.3125	0.3125	0.15	0.0875	0.0875	0.6875	0.05	0.15	0.2
	0.333333	1.7619	0.619048	0.238095	0.142857	2.28571	0.333333	0.285714	0.285714	0.267016	0.319372	0.219895	0.104712	0.125654	0.769634	0.104712	0.251309	0.193717
	0.371429	0.971429	0.714286	0.2	0.2	1.42857	0.171429	0.142857	0.285714	0.345972	0.777251	0.379147	0.199052	0.123223	0.881517	0.113744	0.682464	0.526066
	0.204082	1	0.44898	0.22449	0.163265	1.32653	0.061225	0.061225	0.346939	0.355556	1.57778	0.644444	0.111111	0.155556	0.8	0.133333	0.133333	0.444444
	0.192771	0.301205	0.337349	0.072289	0.084337	0.674699	0.024096	0.108434	0.096386	0.210169	0.216949	0.138983	0.20678	0.118644	0.362712	0.077966	0.149153	0.094915
	0.266055	0.541284	0.284404	0.119266	0.146789	1.31193	0.055046	1.10092	1.3945	0.232877	0.410959	0.219178	0.068493	0.068493	0.821918	0.109589	0.082192	0.273973
	0.26	0.36	0.58	0.16	0.16	1.4	0.04	0.32	0.32	0.232877	0.547945	0.178082	0.054795	0.219178	0.506849	0.082192	0.219178	0.191781
	0.565217	1.08696	0.304348	0.434783	0.217391	1.65217	0.043478	0.086957	0.478261	0.179191	0.543353	0.144509	0.138728	0.109827	0.687861	0.346821	0.219653	0.121387
	0.676056	1.6338	1	0.422535	0.267606	2.46479	0.15493	0.253521	0.591549	0.266667	0.666667	0.466667	0.12	0.066667	0.933333	0.04	0.173333	0.106667
	0.583333	1.05556	0.444444	0.361111	0.166667	1.83333	0.166667	0.027778	0.194444	0.5	0.870968	0.306452	0.403226	0.096774	1.45161	0.112903	0.516129	0.145161
	0.32	0.56	0.38	0.12	0.16	1.16	0.2	0.36	0.2	0.169231	0.215385	0.323077	0.138462	0.184615	0.353846	0.061539	0.076923	0.092308
	0.306122	0.265306	0.510204	0.102041	0.081633	1.04082	0.183673	1.63265	0.102041	0.32	0.44	0.26	0.06	0.12	0.66	0.04	0.24	0.14
	0.25	0.329545	0.159091	0.056818	0.090909	0.659091	0.045455	0.090909	0.113636	0.346154	0.923077	0.461538	0.134615	0.115385	0.634615	0.038462	0.230769	0.115385
	0.26	0.6	0.36	0.14	0.14	1.1	0.16	0.1	0.3	0.190184	0.319018	0.177914	0.104294	0.09816	0.576687	0.08589	0.171779	0.693252
	0.25974	0.142857	0.181818	0.064935	0.038961	1.06494	0.038961	1.15584	0.454545	0.212329	0.178082	0.19863	0.184932	0.184932	0.342466	0.082192	0.157534	0.10274
	0.636364	0.781818	0.390909	0.154545	0.136364	1.88182	0.072727	0.263636	0.754545	0.204082	0.346939	0.265306	0.183673	0.204082	1.04082	0.061225	0.081633	0.163265
	0.36	0.48	0.68	0.24	0.28	1.52	0	0.28	0.16	0.244898	0.734694	0.265306	0.081633	0.061225	0.77551	0.040816	0.061225	0.142857
	0.222222	0.533333	0.188889	0.066667	0.155556	0.944444	0.077778	0.033333	0.066667	0.25	0.791667	0.430556	0.263889	0.236111	1.125	0.125	0.111111	0.180556
	0.433121	0.78344	0.796178	0.127389	0.178344	2.24204	0.140127	0.191083	0.535032	0.280702	0.77193	0.719298	0.245614	0.052632	0.631579	0.070175	0.087719	0.157895
	0.626168	0.616822	0.785047	0.205607	0.252336	1.64486	0.102804	0.700935	0.224299	0.308824	0.382353	0.419118	0.117647	0.102941	0.617647	0.058824	0.235294	0.198529
	0.377778	0.392593	0.437037	0.125926	0.118519	1.39259	0.140741	0.214815	0.148148	0.44186	0.426357	0.178295	0.062016	0.054264	0.565891	0.062016	0.093023	0.077519
	0.318919	1.01622	0.437838	0.178378	0.097297	1.40541	0.140541	0.135135	0.167568	0.227586	0.77931	0.417241	0.168966	0.141379	1.0069	0.168966	0.627586	0.213793
	0.461039	0.538961	0.538961	0.181818	0.116883	1.25325	0.12987	0.675325	0.38961	0.282443	0.229008	0.21374	0.10687	0.091603	0.572519	0.068702	0.122137	0.114504
	0.421053	0.754386	0.684211	0.315789	0.122807	1.24561	0.122807	0.157895	0.263158	0.193416	0.460905	0.185185	0.053498	0.053498	0.588477	0.09465	0.358025	0.139918
	0.424242	1.48485	1.21212	0.181818	0.212121	1.69697	0.121212	0.151515	0.727273	0.247059	0.541176	0.188235	0.123529	0.141176	0.829412	0.082353	0.070588	0.111765
	0.313433	0.373134	0.626866	0.208955	0.119403	1.14925	0.119403	0.119403	0.208955	0.341463	0.243902	0.243902	0.268293	0.219512	0.829268	0.073171	0.756098	0.634146
	0.556213	0.609467	0.230769	0.142012	0.112426	1.69231	0.16568	0.207101	0.106509	0.215517	0.681035	0.137931	0.181034	0.112069	1.12931	0.077586	0.094828	0.051724
	0.298246	0.333333	0.315789	0.157895	0.105263	1.12281	0.052632	0.070175	0.122807	0.173913	0.217391	0.130435	0.086957	0.086957	0.753623	0.101449	0.202899	0.115942
	0.45098	0.637255	0.490196	0.27451	0.22549	1.80392	0.147059	0.343137	0.137255	0.22695	0.255319	0.404255	0.205674	0.06383	0.801418	0.042553	1.29078	0.134752
	0.439614	0.652174	0.318841	0.256039	0.135266	1	0.091787	0.333333	0.280193	0.09434	0.245283	0.132075	0.169811	0.226415	0.660377	0.09434	0.113208	0.188679
	0.507463	0.38806	0.522388	0.134328	0.134328	1.26866	0.149254	0.208955	0.044776	0.413534	0.210526	0.255639	0.203008	0.18797	0.909774	0.112782	0.135338	0.203008
	0.26087	0.768116	0.695652	0.144928	0.115942	1.66667	0.130435	0.724638	0.231884	0.287037	0.768519	0.592593	0.083333	0.148148	0.833333	0.138889	0.416667	0.407407
	0.40625	0.875	0.578125	0.203125	0.078125	1.20313	0.25	0.25	0.375	0.300813	0.252033	0.219512	0.089431	0.146341	0.479675	0.097561	0.097561	0.195122
	0.487805	0.97561	0.536585	0.256098	0.182927	1.15854	0.109756	1.60976	0.146341	0.269663	0.842697	0.505618	0.134831	0.101124	1.31461	0.134831	0.325843	0.382022
	0.472222	0.694444	0.444444	0.083333	0.055556	1.16667	0.111111	0.111111	0.416667	0.163793	0.267241	0.163793	0.155172	0.094828	0.474138	0.086207	0.12069	0.086207
	0.071429	0.714286	0.392857	0.142857	0	1.42857	0.071429	0.071429	0.071429	0.288136	0.525424	0.491525	0.254237	0.135593	0.779661	0.067797	0.135593	0.169492
	0.673913	1.02174	0.804348	0.195652	0.152174	2.28261	0.347826	0.108696	0.608696	0.257143	0.6	0.295238	0.180952	0.133333	1.27619	0.104762	0.27619	0.27619
	0.4	0.675	0.325	0.375	0.1	1.975	0.15	1.15	0.225	0.264368	1.14943	0.413793	0.241379	0.114943	0.689655	0.068966	0.344828	0.206897
	0.14433	0.391753	0.072165	0.113402	0.082474	1.2268	0.082474	0.113402	0.237113	0.184211	0.473684	0.342105	0.236842	0.078947	0.684211	0.078947	0.026316	0.447368
	0.219178	0.917808	0.287671	0.054795	0.109589	1.32877	0.09589	0.246575	0.164384	0.26087	0.333333	0.289855	0.057971	0.144928	0.333333	0.072464	0.246377	0.333333
	0.481013	0.810127	0.240506	0.303797	0.227848	1.01266	0.21519	0.126582	0.177215	0.287671	0.582192	0.164384	0.150685	0.184932	0.794521	0.116438	0.123288	0.150685
	0.408654	1.07212	0.442308	0.225962	0.120192	1.22596	0.456731	0.134615	0.153846	0.337079	0.314607	0.235955	0.213483	0.101124	0.696629	0.134831	0.179775	0.213483
	0.423077	1.26923	0.576923	0.615385	0.230769	1.34615	0.076923	1.11538	0.576923	0.324324	0.472973	0.121622	0.121622	0.148649	0.945946	0.081081	0.216216	0.135135
	0.304348	0.782609	0.391304	0.130435	0.130435	1.65217	0.043478	0.043478	0.565217	0.277108	0.361446	0.096386	0.168675	0.228916	0.457831	0.108434	0.096386	0.108434
	0.354839	0.645161	0.290323	0.096774	0.129032	0.967742	0.129032	0.193548	0.129032	0.184211	0.342105	0.315789	0.157895	0.157895	0.947368	0.184211	0.394737	0.184211
	0.266667	2.22222	1	0.355556	0.111111	1.6	0.177778	0.222222	1.06667	0.211538	0.320513	0.282051	0.160256	0.141026	1.14103	0.083333	0.262821	0.352564
	0.521739	0.817391	0.417391	0.147826	0.286957	2	0.104348	1.03478	0.252174	0.148649	0.168919	0.121622	0.121622	0.081081	0.493243	0.087838	0.189189	0.256757
	0.296774	0.832258	0.232258	0.2	0.141935	1.10323	0.122581	0.064516	0.316129	0.166667	0.138889	0.277778	0.083333	0.25	0.75	0.25	0.027778	0.527778
	0.403846	0.961538	0.5	0.173077	0.076923	1.13462	0.134615	0.134615	0.211538	0.416	0.528	0.504	0.184	0.232	0.864	0.384	0.32	0.224
	0.62963	1.14815	0.666667	0.296296	0.407407	1.51852	0.111111	1	1.40741	0.301587	0.095238	0.396825	0.047619	0.079365	0.571429	0.063492	0.126984	0.174603
	0.395349	0.553488	0.167442	0.111628	0.172093	1.2093	0.144186	0.190698	0.176744	0.296296	0.425926	0.166667	0.018519	0.12963	0.796296	0.037037	0.12963	0.074074
	0.333333	0.898148	0.435185	0.092593	0.101852	1.14815	0.314815	0.824074	0.5	0.220588	0.411765	0.426471	0.132353	0.132353	1.01471	0.191176	0.338235	0.308824
	0.626866	1.1194	0.492537	0.462687	0.179104	2.19403	0.059702	1.32836	0.686567	0.4375	0.1875	0.4375	0.34375	0.1875	0.96875	0.125	0.21875	0.1875
	0.293103	0.706897	0.344828	0.155172	0.12069	1.43103	0.310345	0.258621	0.137931	0.209091	0.618182	0.254545	0.218182	0.154545	1.00909	0.109091	0.209091	0.290909
	0.243243	0.648649	0.567568	0.108108	0.175676	1.24324	0.067568	0.337838	0.283784	0.363636	0.575758	0.212121	0.272727	0.151515	0.757576	0.030303	0.272727	0.060606
	0.382353	0.705882	0.5	0.441176	0.205882	2.17647	0.191176	0.779412	0.838235	0.22	0.28	0.16	0.1	0.04	1.08	0.14	0.22	0.16
	0.267717	0.771654	0.165354	0.070866	0.094488	1.05512	0.094488	0.133858	0.125984	0.274882	0.578199	0.274882	0.236967	0.132701	0.469194	0.345972	0.635071	0.189573
	0.534247	0.575342	0.458904	0.294521	0.136986	1.08904	0.171233	0.493151	0.246575	0.246154	0.384615	0.307692	0.061539	0.123077	0.784615	0.107692	0.030769	0.123077
	0.556962	0.917722	0.601266	0.177215	0.113924	1.86076	0.246835	0.367089	0.303797	0.273585	0.09434	0.169811	0.113208	0.056604	0.349057	0.103774	0.188679	0.292453
	0.411765	1.5	0.588235	0.294118	0.166667	1.56863	0.186275	0.196078	0.411765	0.243243	0.256757	0.405405	0.135135	0.094595	0.716216	0.094595	0.108108	0.148649
	0.5625	0.5625	0.4375	0.0625	0.0625	0.875	3.5625	0.0625	0	0.415584	0.636364	0.779221	0.38961	0.12987	0.753247	0.142857	0.220779	0.493506
	0.28972	1.20561	0.411215	0.121495	0.158879	1.74766	0.065421	0.140187	0.495327	0.330645	0.572581	0.677419	0.233871	0.16129	0.508065	1.18548	0.112903	0.217742
	0.384615	0.452991	0.538462	0.247863	0.076923	2.12821	0.076923	0.145299	0.188034	0.40625	0.21875	0.53125	0.1875	0.09375	1.125	0	0.15625	0.46875
	0.364706	0.270588	0.235294	0.164706	0.141176	1.12941	0.047059	0.517647	0.188235	0.176471	0.294118	0.196078	0.098039	0.098039	0.490196	0.137255	0.091503	0.104575
	0.282609	0.978261	0.5	0.07971	0.108696	1.24638	0.07971	0.07971	0.362319	0.192308	0.269231	0.333333	0.115385	0.102564	0.717949	0.115385	0.141026	0.217949
	0.511628	1.2093	0.813953	0.255814	0.162791	2.23256	0.232558	0.162791	0.744186	0.403587	0.44843	0.506726	0.156951	0.179372	0.923767	0.147982	0.264574	0.278027
	0.320755	0.660377	0.566038	0.075472	0.056604	1.24528	0.132075	0.207547	0.226415	0.201087	0.407609	0.298913	0.184783	0.163043	0.625	0.048913	0.146739	0.244565
	0.397163	1.32624	0.539007	0.269504	0.120567	2.15603	0.148936	0.212766	0.283688	0.272727	0.545455	0.575758	0.212121	0.060606	0.969697	0.090909	0.212121	0.212121
	0.380952	1.28571	0.833333	0.309524	0.261905	1.78571	0.190476	0.261905	0.238095	0.314961	0.858268	0.448819	0.401575	0.141732	1.03937	0.047244	0.251969	0.480315
	0.246575	0.890411	0.643836	0.273973	0.178082	1.36986	0.082192	0.219178	0.205479	0.393939	0.439394	0.272727	0.151515	0.212121	0.69697	0.060606	0.121212	0.287879
	0.3875	0.85	0.6125	0.1125	0.15	0.975	0.0625	0.1125	0.1875	0.142857	0.4	0.285714	0.314286	0.171429	0.628571	0.028571	0.085714	0.114286
	0.365854	0.487805	0.402439	0.182927	0.158537	1.15854	0.146341	0.585366	0.121951	0.236364	0.4	0.445455	0.127273	0.063636	0.622727	0.109091	0.290909	0.190909
	0.504065	0.869919	0.406504	0.211382	0.154472	1.57724	0.585366	0.138211	0.105691	0.191011	0.573034	0.191011	0.157303	0.078652	0.58427	0.067416	0.146067	0.235955
	0.254237	0.728814	0.542373	0.186441	0.135593	1.47458	0.169492	0.169492	0.271186	0.203883	0.087379	0.097087	0.067961	0.15534	0.572816	0.126214	0.126214	0.106796
	0.244898	0.891156	0.380952	0.108844	0.129252	0.836735	0.061225	0.108844	0.095238	0.27451	0.372549	0.588235	0.117647	0.078431	0.431373	0.156863	0.117647	0.235294
	0.352941	0.894118	0.411765	0.164706	0.070588	1.68235	0.141176	0.117647	0.211765	0.295775	0.225352	0.253521	0.014085	0.070423	0.71831	0.014085	0.183099	0.225352
	0.154639	1.13402	0.42268	0.072165	0.103093	1.10309	0.082474	0.041237	0.237113	0.253731	0.472637	0.263682	0.104478	0.19403	1.19403	0.144279	0.169154	0.094527
	0.767442	1.53488	1.06977	0.325581	0.139535	2	0.093023	0.627907	0.488372	0.414815	0.348148	0.296296	0.148148	0.148148	0.896296	0.096296	0.281481	2.58519
	0.62	0.24	0.12	0.16	0.1	1	0.02	0.06	0.24	0.383721	0.313953	0.127907	0.081395	0.069767	0.872093	0.104651	0.104651	0.383721
	0.789474	0.536842	0.189474	0.094737	0.115789	1.47368	0.136842	0.084211	0.494737	0.22807	0.377193	0.377193	0.114035	0.078947	0.710526	0.114035	0.114035	0.175439
	0.672727	0.472727	0.290909	0.072727	0.145455	1.98182	0.145455	0.2	0.781818	0.166667	0.533333	0.566667	0.2	0.15	0.633333	0.05	0.2	0.4
	0.380952	0.857143	0.460317	0.253968	0.190476	1.19048	0.190476	0.174603	0.222222	0.37037	0.148148	0.555556	0.333333	0.111111	0.925926	0.074074	0.074074	0.444444
	0.311111	0.711111	0.577778	0.266667	0.066667	1.13333	0.111111	0.088889	0.155556	0.255556	0.183333	0.338889	0.138889	0.088889	0.561111	0.077778	0.183333	0.316667
	0.325	0.6	0.3125	0.2125	0.0625	1.3375	0.1125	0.2125	0.25	0.172414	0.241379	0.448276	0.137931	0.103448	0.551724	0.172414	0	0.137931
	0.331169	0.506494	0.519481	0.168831	0.155844	1.2013	0.155844	0.123377	0.233766	0.188525	0.221311	0.204918	0.081967	0.090164	0.5	0.04918	0.114754	0.073771
	0.324324	0.459459	0.324324	0.162162	0.135135	1.48649	0.162162	0.081081	0.081081	0.196429	0.321429	0.196429	0.321429	0.071429	0.642857	0.107143	0.125	0.160714
	0.306452	0.741935	0.548387	0.080645	0.193548	1.06452	0.096774	0.241935	0.290323	0.276786	0.428571	0.375	0.241071	0.080357	0.508929	0.285714	0.089286	0.107143
	0.622093	1.30814	0.569767	0.098837	0.186047	2.09884	0.162791	0.244186	0.453488	0.275862	0.068966	0.163793	0.137931	0.112069	0.396552	0.077586	0.103448	0.094828
	0.842105	1.15789	0.631579	0.210526	0.368421	1.57895	0	0.684211	0.052632	0.357724	0.382114	0.203252	0.138211	0.081301	0.707317	0.105691	3.3252	0.211382
	0.682927	0.219512	0.268293	0	0.097561	0.585366	0.170732	0.804878	0.048781	0.344828	0.456897	0.275862	0.189655	0.146552	0.672414	0.103448	0.12931	0.25
	0.784314	0.823529	0.254902	0.196078	0.196078	1.23529	0.235294	0.137255	0.254902	0.320513	0.141026	0.320513	0.115385	0.102564	0.410256	0.115385	0.051282	0
	0.857143	0.285714	0.321429	0.142857	0.071429	1.96429	0.071429	1.25	0.25	0.367816	0.390805	0.413793	0.183908	0.149425	0.689655	0.068966	0.195402	0.103448
	0.346734	0.758794	0.39196	0.170854	0.150754	1.32161	0.155779	0.125628	0.331658	0.196078	0.333333	0.117647	0.27451	0.215686	0.843137	0.039216	0.137255	0.490196
	0.190476	0.31746	0.396825	0.079365	0.095238	1.2619	0.071429	0.055556	0.214286	0.294444	0.327778	0.255556	0.155556	0.105556	0.661111	0.083333	0.3	0.177778
	0.5	0.857143	0.547619	0.142857	0.214286	1.16667	0.071429	0.809524	0.119048	0.433333	0.511111	0.222222	0.066667	0.077778	0.733333	0.1	0.844444	0.088889
	0.355932	1.42373	0.508475	0.211864	0.110169	1.38136	0.135593	0.262712	0.313559	0.170455	0.590909	0.454545	0.272727	0.170455	1.21591	0.204545	0.181818	0.25
	0.364486	1.41121	0.514019	0.140187	0.121495	1.92523	0.11215	0.196262	0.140187	0.414365	0.226519	0.303867	0.132597	0.110497	0.994475	0.066298	0.265193	0.232044
	0.39604	0.960396	0.633663	0.178218	0.128713	1.70297	0.089109	0.148515	0.316832	0.246479	0.34507	0.169014	0.15493	0.070423	0.56338	0.091549	0.15493	0.070423
	0.279167	0.5375	0.241667	0.133333	0.066667	0.7625	0.116667	0.1125	0.145833	0.182692	0.163462	0.086539	0.067308	0.057692	0.730769	0.057692	0.019231	0.076923
	0.24	0.4	0.28	0.16	0.12	0.52	0.04	0.16	0.32	0.270492	0.42623	0.172131	0.196721	0.131148	0.721311	0.040984	0.122951	0.163934
	0.435484	0.733871	0.395161	0.080645	0.08871	1.5	0.104839	0.475806	0.25	0.483871	0.677419	0.290323	0.064516	0.16129	0.645161	0.16129	0.322581	0.225806
	0.40566	0.839623	0.669811	0.09434	0.216981	1.5566	0.09434	0.169811	0.198113	0.261364	0.079546	0.056818	0.045455	0.079546	0.295455	0.056818	0.102273	0.011364
	0.225	0.65	0.25	0.25	0.075	1.375	0.05	0.2	0.125	0.245902	0.290984	0.172131	0.061475	0.061475	0.344262	0.073771	0.086066	0.127049
	0.232143	1	0.678571	0.214286	0.125	1.28571	0.178571	0.142857	0.25	0.248408	0.808917	0.197452	0.076433	0.101911	0.407643	0.184713	1.86624	0.66242
	0.169014	0.309859	0.253521	0.056338	0.028169	1.09859	0.056338	0.098592	0.070423	0.202186	0.579235	0.218579	0.081967	0.065574	0.42623	0.120219	0.087432	0.251366
	0.440945	1.02362	0.748031	0.291339	0.220472	1.06299	0.110236	0.401575	0.598425	0.20979	0.174825	0.300699	0.055944	0.055944	0.314685	0.104895	0.062937	0.384615
	0.24	0.7	0.4	0.16	0.06	1	0.04	0.08	0.3	0.186275	0.235294	0.186275	0.04902	0.078431	0.578431	0.068628	0.186275	0.147059
	0.422222	0.555556	0.592593	0.259259	0.125926	1.28889	0.148148	0.318519	0.214815	0.178571	0.166667	0.166667	0.047619	0.083333	0.404762	0.119048	0.166667	0.107143
	0.342857	0.885714	0.228571	0.085714	0.114286	1.22857	0.028571	0.142857	0.142857	0.215054	0.241935	0.112903	0.05914	0.075269	0.241935	0.05914	0.05914	0.145161
	0.926316	0.4	0.315789	0.378947	0.273684	1.27368	0.147368	0.294737	0.505263	0.22695	0.191489	0.12766	0.113475	0.106383	0.255319	0.085106	0.113475	0.432624
	0.666667	0.962963	0.481481	0.074074	0.185185	1.22222	0.518519	0.111111	0.074074	0.226667	0.44	0.16	0.053333	0.133333	0.693333	0.053333	0.213333	0.093333
	0.071429	0.5	0.357143	0.285714	0.071429	1.14286	0.071429	0.142857	0.142857	0.310811	0.547297	0.189189	0.074324	0.074324	0.614865	0.094595	0.087838	0.283784
	0.363636	0.795455	0.295455	0.090909	0.113636	1.54545	0.045455	0.068182	0.090909	0.319277	0.10241	0.108434	0.042169	0.066265	0.355422	0.060241	0.210843	0.325301
	0.333333	0.807692	0.74359	0.076923	0.089744	1.65385	0.089744	0.141026	0.205128	0.227848	0.189873	0.126582	0.050633	0.075949	0.367089	0.075949	0.063291	0.329114
	0.382609	2.10435	0.852174	0.217391	0.191304	1.6087	0.286957	0.104348	0.886957	0.226667	0.44	0.266667	0.066667	0.133333	0.466667	0.053333	0.04	0.333333
	0.346154	0.461538	0.423077	0.115385	0	1.5	0.115385	0.076923	0.269231	0.168675	0.048193	0.108434	0.036145	0.024096	0.301205	0.096386	0.144578	0.60241
	0.336842	0.515789	0.421053	0.2	0.136842	1.02105	0.073684	0.126316	0.168421	0.333333	0.102564	0.25641	0.128205	0	0.307692	0	0.051282	1.12821
	0.181818	0.520661	0.198347	0.123967	0.132231	1.40496	0.14876	0.115702	0.198347	0.158416	0.346535	0.356436	0.079208	0.089109	0.425743	0.118812	0.346535	0.663366
	0.25	0.559524	0.339286	0.136905	0.130952	1.47619	0.238095	0.190476	0.113095	0.197183	0.190141	0.035211	0.126761	0.126761	0.422535	0.084507	0.133803	0.887324
	0.509804	0.539216	0.696078	0.107843	0.176471	1.97059	0.137255	0.294118	0.343137	0.294798	0.271676	0.150289	0.080925	0.069364	0.398844	0.144509	0.063584	0.115607
	0.675676	0.459459	0.648649	0.216216	0.135135	1.86486	0.108108	0.081081	0.297297	0.228814	0.355932	0.305085	0.20339	0.101695	0.788136	0.050848	0.169492	0.38983
	0.296296	0.888889	0.481481	0.074074	0.074074	1.22222	0.148148	0.037037	0.148148	0.150685	0.390411	0.19863	0.041096	0.047945	0.150685	0.027397	0.054795	0.130137
	0.181818	0.381818	0.2	0.036364	0.072727	1.23636	0.109091	0.218182	0.018182	0.315315	0.54955	0.252252	0.243243	0.081081	0.666667	0.072072	0.531532	0.243243
	0.327273	0.327273	0.490909	0.072727	0.127273	0.981818	0.181818	0.763636	0.181818	0.229167	0.333333	0.4375	0.145833	0.041667	0.583333	0.0625	0.145833	0.229167
	0.342466	0.465753	0.616438	0.178082	0.109589	1.15068	0.136986	0.890411	0.123288	0.241071	0.410714	0.285714	0.169643	0.089286	0.776786	0.071429	0.348214	0.1875
	0.407407	0.277778	0.444444	0.148148	0.166667	0.87037	0.055556	0.296296	0.314815	0.163121	0.482269	0.092199	0.056738	0.092199	0.560284	0.163121	0.092199	0.141844
	0.346939	0.938776	0.469388	0.285714	0.326531	1.57143	0.204082	0.163265	0.122449	0.151515	0.4	0.127273	0.163636	0.072727	0.351515	0.10303	0.145455	0.127273
	0.285714	0.566502	0.241379	0.103448	0.137931	1.11823	0.157635	0.142857	0.226601	0.209677	0.532258	0.129032	0.112903	0.145161	0.387097	0.048387	1.54839	0.548387
	0.338235	0.735294	0.352941	0.25	0.117647	1.36765	0.117647	0.264706	0.323529	0.186667	0.08	0.253333	0.04	0.12	0.426667	0.066667	0.08	0.08
	0.596154	2.07692	0.865385	0.211538	0.076923	2.13462	0.192308	0.173077	0.5	0.22449	0.44898	0.234694	0.102041	0.132653	0.265306	0.061225	0.020408	0.193878
	0.212766	0.723404	0.25	0.074468	0.074468	1.09574	0.053192	0.143617	0.154255	0.241758	0.241758	0.241758	0.153846	0.142857	0.802198	0.098901	0.43956	0.186813
	0.435897	1	1	0.179487	0.282051	1.87179	0.051282	0.076923	0.666667	0.280899	0.325843	0.325843	0.359551	0.168539	0.775281	0.033708	0.988764	0.494382
	0.209677	0.427419	0.209677	0.080645	0.120968	1.23387	0.064516	0.08871	0.935484	0.114943	0.367816	0.218391	0.057471	0.034483	0.229885	0.068966	0.367816	0.252874
	0.326316	2.14737	0.6	0.242105	0.210526	1.89474	0.126316	0.126316	0.252632	0.1875	0.375	0.265625	0.140625	0.078125	0.59375	0.0625	0.078125	0.140625
	0.296296	0.648148	0.277778	0.148148	0.074074	1.74074	0.074074	0.166667	0.222222	0.229885	0.16092	0.183908	0.114943	0.183908	0.747126	0.045977	0.022989	0.735632
	0.231884	0.884058	0.666667	0.246377	0.057971	2.33333	0.115942	1.07246	0.289855	0.21875	0.703125	0.179688	0.1875	0.148438	0.507813	0.085938	0.117188	0.304688
	0.483333	0.483333	0.383333	0.116667	0.166667	1.93333	0.083333	0.15	0.183333	0.181319	0.510989	0.186813	0.126374	0.131868	0.483516	0.082418	0.065934	0.197802
	0.529412	0.564706	0.482353	0.117647	0.211765	1.92941	0.035294	0.117647	0.282353	0.296296	0.074074	0.111111	0.037037	0.037037	0.407407	0.148148	0.111111	0.111111
	0.553846	0.230769	0.538462	0.138462	0.184615	0.738462	0.215385	0.246154	0.215385	0.282051	0.5	0.282051	0.102564	0.128205	1.53846	0.076923	0.269231	0.24359
	0.268657	3.32836	0.335821	0.126866	0.134328	1.80597	0.104478	0.231343	0.149254	0.295918	0.520408	0.255102	0.377551	0.112245	0.928571	0.081633	0.061225	0.653061
	0.598361	1.15574	0.95082	0.491803	0.196721	2.0082	0.106557	0.721311	0.254098	0.316456	0.417722	0.291139	0.240506	0.151899	0.594937	0.113924	0.316456	0.392405
	0.314286	0.828571	0.657143	0.342857	0.057143	1.68571	0.171429	0.057143	0.342857	0.5	0.287879	0.318182	0.393939	0.212121	0.666667	0.212121	0.318182	0.19697
	0.329545	0.840909	0.534091	0.159091	0.147727	1.75	0.079546	0.068182	0.090909	0.227273	0.780303	0.257576	0.106061	0.098485	0.757576	0.515152	0.090909	0.295455
	0.878788	0.363636	0.454545	0.242424	0.121212	0.666667	0.030303	2.51515	0.454545	0.5	0.65	0.35	0.2	0.125	1.4	0.075	0.725	0.15
	0.439252	1.01869	0.514019	0.214953	0.11215	1.62617	0.084112	0.11215	0.308411	0.45	0.55	0.45	0.2	0.2	0.85	0.05	1	1
	0.227273	0.772727	0.431818	0.068182	0.068182	1.29545	0.022727	0.227273	0.136364	0.171429	0.435714	0.164286	0.185714	0.121429	0.392857	0.05	0.757143	0.15
	0.421053	0.736842	0.245614	0.070175	0.175439	1.52632	0.052632	0.157895	0.070175	0.337662	0.558442	0.233766	0.103896	0.103896	0.675325	0.077922	0.207792	0.12987
	0.4	1.93333	0.733333	0.155556	0.2	1.24444	0.022222	0.244444	0.822222	0.112903	0.451613	0.225806	0.080645	0.064516	0.387097	0.048387	0.096774	0.112903
	0.655172	0.862069	0.482759	0.206897	0.068966	1.06897	0.103448	2	1.75862	0.35514	0.551402	0.224299	0.149533	0.130841	1.84112	0.121495	0.149533	0.093458
	0.4125	1.1875	0.4125	0.1625	0.1875	1.85	0.1125	0.1625	0.6	0.346154	0.561538	0.215385	0.130769	0.192308	0.792308	0.192308	0.161538	0.169231
	0.318182	1.39394	0.666667	0.272727	0.242424	1.74242	0.151515	0.090909	0.515152	0.351351	0.547297	0.222973	0.128378	0.202703	0.804054	0.114865	0.141892	0.202703
	0.322034	1.21186	0.381356	0.186441	0.144068	2	0.661017	0.09322	0.101695	0.2	0.730435	0.373913	0.295652	0.165217	0.895652	0.06087	0.513043	0.652174
	0.349794	1.45267	0.641975	0.176955	0.238683	2.7572	0.135802	0.308642	0.465021	0.228261	0.858696	0.413043	0.23913	0.097826	0.51087	0.097826	0.076087	1.38043
	0.25	1.05556	0.611111	0.361111	0.083333	1.41667	0.111111	0.111111	0.25	0.339286	0.392857	0.232143	0.178571	0.125	0.767857	0.089286	0.642857	0.410714
	0.243243	0.810811	0.297297	0.081081	0.054054	0.891892	0.054054	0.054054	0.054054	0.295238	0.704762	0.2	0.257143	0.114286	0.771429	0.095238	0.695238	0.066667
	0.415493	0.429577	0.429577	0.077465	0.126761	1.53521	0.15493	0.176056	0.338028	0.363636	0.454545	0.272727	0.363636	0.25	0.704545	0.159091	0.340909	0.409091
	0.411765	0.503268	0.300654	0.117647	0.137255	1.02614	0.117647	0.124183	0.51634	0.257576	0.863636	0.227273	0.090909	0.151515	0.515152	0.242424	0.106061	0.181818
	0.481481	0.62963	0.703704	0.148148	0.166667	1.31481	0.222222	0.277778	0.092593	0.155844	1.06494	0.220779	0.194805	0.155844	0.701299	0.103896	0.428571	0.623377
	0.306452	1.12903	0.435484	0.225806	0.145161	1.56452	0.080645	0.096774	0.322581	0.280702	0.508772	0.192982	0.192982	0.192982	0.438596	0.105263	0.070175	0.473684
	0.34	1.62	0.75	0.19	0.15	1.66	0.13	0.14	0.42	0.153846	0.980769	0.25	0.307692	0.076923	0.596154	0.076923	0.346154	0.519231
	0.454545	1.86364	1.31818	0.136364	0.181818	1.09091	0.363636	0.090909	0.409091	0.226087	0.756522	0.234783	0.252174	0.252174	0.469565	0.052174	0.156522	0.165217
	0.37931	0.5	0.5	0.275862	0.086207	1.46552	0.155172	0.068966	0.034483	0.339286	0.267857	0.25	0.223214	0.116071	0.732143	0.133929	0.133929	0.133929
	0.342857	1.45714	0.471429	0.1	0.171429	1.5	0.157143	0.128571	0.342857	0.261905	0.452381	0.142857	0.166667	0.142857	0.380952	0.119048	1.09524	0.071429
	0.355932	1.37288	0.559322	0.186441	0.271186	1.47458	0.101695	0.101695	0.491525	0.226415	0.641509	0.289308	0.176101	0.132075	0.522013	0.138365	0.742138	0.345912
	0.333333	0.44	0.32	0.16	0.106667	1.01333	0.146667	0.226667	0.093333	0.346154	0.730769	0.192308	0.115385	0.038462	0.423077	0.115385	1.5	0.153846
	0.530973	1.29204	0.566372	0.247788	0.070797	1.76106	0.097345	0.079646	0.504425	0.178571	1.03571	0.25	0.214286	0.107143	0.5	0.035714	0	0.5
	0.442857	1.55714	0.957143	0.2	0.128571	1.48571	0.142857	0.085714	0.414286	0.276596	0.595745	0.12766	0.382979	0.042553	0.255319	0.06383	0.106383	0.489362
	0.657895	0.736842	0.447368	0.131579	0.157895	2.34211	0.131579	0.078947	0.052632	0.28125	0.25	0.239583	0.15625	0.072917	1.02083	0.083333	1.17708	1.95833
	0.422018	1.14679	0.495413	0.155963	0.165138	1.34862	0.146789	0.137615	0.495413	0.08	0.32	0.093333	0.106667	0.106667	0.373333	0.093333	0.04	0.106667
	0.4	1.46667	0.533333	0.233333	0.066667	1.16667	0.133333	0.2	0.266667	0.192982	0.421053	0.192982	0.105263	0.087719	0.368421	0.035088	0.157895	0.403509
	0.333333	0.766667	0.383333	0.083333	0.133333	1.1	0.133333	1.01667	0.066667	0.136364	0.545455	0.090909	0.204545	0.181818	0.613636	0.045455	0.022727	0.181818
	0.264151	0.698113	0.226415	0.150943	0.169811	1.30189	0.169811	0.113208	0.113208	0.213675	0.606838	0.196581	0.213675	0.230769	0.615385	0.136752	0.042735	0.316239
	0.418919	1.75676	0.621622	0.121622	0.148649	1.2973	0.175676	0.243243	0.513514	0.247253	0.126374	0.137363	0.076923	0.071429	0.532967	0.076923	0.071429	0.06044
	0.356164	0.609589	0.465753	0.123288	0.130137	1.89726	0.075343	0.205479	0.171233	0.236842	0.061404	0.087719	0.026316	0.070175	0.938596	0.078947	0.052632	0.070175
	0.5	1.67143	0.571429	0.085714	0.085714	1.98571	0.114286	0.3	0.385714	0.742857	0.5	0.214286	0.114286	0.071429	1.02857	0.185714	0.171429	0.128571
	0.365517	0.627586	0.248276	0.151724	0.131034	1.26207	0.17931	0.137931	0.124138	0.217949	0.448718	0.153846	0.153846	0.128205	0.692308	0.115385	0.115385	0.153846
	0.517241	0.724138	0.448276	0.310345	0.034483	2.24138	0.103448	0.241379	0.482759	0.379487	0.528205	0.169231	0.138462	0.076923	0.707692	0.164103	0.153846	0.123077
	0.444444	0.333333	0.611111	0.166667	0.277778	1.55556	0.222222	0.277778	0.388889	0.310345	1.41379	0.5	0.448276	0.137931	0.931035	0.051724	0.275862	0.37931
	0.625	2.225	0.8125	0.2875	0.175	1.75	0.1875	0.9375	0.5625	0.444444	0.666667	0.222222	0.166667	0.111111	0.388889	0.833333	0.055556	0
	0.372881	1.59322	0.559322	0.186441	0.135593	2.55932	0.118644	0.169492	0.830508	0.125	0.291667	0.104167	0.208333	0.083333	0.458333	0.0625	0.291667	0.041667
	0.118421	0.5	0.315789	0.092105	0.118421	0.855263	0.078947	0.118421	0.144737	0.479339	1.36364	0.371901	0.165289	0.099174	1.79339	0.173554	0.198347	0.14876
	0.259542	0.450382	0.274809	0.076336	0.099237	1.44275	0.129771	0.137405	0.21374	0.273543	0.29148	0.098655	0.085202	0.040359	0.390135	0.040359	0.134529	0.130045
	0.190083	0.520661	0.438017	0.07438	0.049587	0.842975	0.173554	0.181818	0.371901	0.303371	0.539326	0.213483	0.044944	0.078652	0.876404	0.033708	0.05618	0.157303
	0.260664	0.606635	0.222749	0.061611	0.085308	1.08057	0.113744	0.118483	0.175355	0.366667	2.1	0.583333	0.216667	0.15	1.16667	0.183333	0.033333	0.683333
	0.364341	1.48062	0.255814	0.100775	0.085271	1.62791	0.263566	0.147287	0.341085	0.553191	2.7234	0.319149	0.297872	0.170213	1.97872	0.12766	0.255319	0.744681
	0.461538	1.02564	0.589744	0.102564	0.230769	1.07692	0.128205	0.076923	0.102564	0.5	1.4375	0.5625	0.3125	0.1875	1.5	0.25	0.375	0.1875
	0.5	0.735294	0.676471	0.058824	0.088235	1.35294	0.058824	0.176471	0.294118	0.242424	2.72727	0.090909	0.181818	0.121212	0.69697	0.090909	0.121212	0.090909
	0.276923	0.4	0.4	0.184615	0.107692	1.50769	0.092308	0.184615	0.230769	0.452381	1.19048	0.333333	0.214286	0.119048	1.33333	0.071429	0.428571	0.119048
	0.467742	0.532258	0.274194	0.080645	0.048387	1.32258	0.16129	0.16129	0.241935	0.119048	0.785714	0.261905	0.214286	0.02381	0.642857	0.142857	0.142857	0.380952
	0.26087	0.717391	0.326087	0.130435	0.065217	1.82609	0.108696	0.152174	0.152174	0.290909	1.23636	0.490909	0.509091	0.181818	1.34545	0.054546	0.072727	0.418182
	0.341176	2.01176	0.776471	0.352941	0.176471	1.74118	0.188235	0.235294	0.482353	0.625	1.66667	0.375	0.041667	0	1.20833	0.083333	0	0.25
	0.349057	0.981132	0.584906	0.311321	0.132075	1.4434	0.09434	0.367925	0.45283	0.218182	0.454545	0.145455	0.127273	0.072727	0.618182	0.109091	0.236364	0.109091
	0.351852	1.53704	0.407407	0.259259	0.092593	1.46296	0.111111	0.111111	0.462963	0.478261	0.782609	0.608696	0.086957	0.130435	0.695652	0.086957	0.217391	0.434783
	0.358696	0.271739	0.282609	0.076087	0.141304	0.978261	0.097826	0.347826	0.25	0.188679	0.622642	0.509434	0.245283	0.283019	0.849057	0.132075	0.358491	0.283019
	0.585714	0.914286	0.528571	0.157143	0.185714	1.34286	0.128571	0.128571	0.5	0.411765	1.62353	0.458824	0.270588	0.129412	1.27059	0.082353	0.247059	0.282353
	0.368421	2.12281	0.596491	0.263158	0.175439	2.31579	0.087719	0.140351	0.315789	0.361111	0.763889	0.375	0.152778	0.138889	1.84722	0.138889	0.375	0.263889
	0.391304	1.17391	0.391304	0.173913	0.043478	1.04348	1.28261	1.36957	0.391304	0.583333	1.375	0.55	0.141667	0.125	1.40833	0.108333	0.258333	0.45
	0.52381	0.52381	0.428571	0.178571	0.107143	1.96429	0.142857	0.25	0.261905	0.621622	0.594595	0.378378	0.324324	0.189189	1.13514	0.108108	0.297297	0.378378
	0.333333	0.833333	1.58333	0.083333	0.125	2	0.125	0.083333	0.625	0.472222	0.305556	0.305556	0.166667	0.083333	1.55556	0	0.083333	0.083333
	0.259259	1.55556	0.481481	0.314815	0.037037	2.09259	0.259259	0.148148	0.074074	0.541667	3.08333	0.354167	0.375	0.041667	1.25	0.145833	0.4375	0.333333
	0.316176	1.23529	0.375	0.132353	0.066177	1.07353	0.176471	0.088235	0.286765	0.545455	2.63636	0.409091	0.136364	0.136364	1.59091	0.090909	0.25	0.295455
	0.169811	0.226415	0.509434	0.188679	0.150943	1.28302	0.169811	0.207547	0.207547	0.761905	2.42857	0.619048	0.095238	0.047619	2.09524	0.285714	0	0.666667
	0.275862	2.13793	0.931035	0.827586	0.37931	3.13793	0.103448	1.82759	0.275862	0.482143	1.25	0.303571	0.089286	0.142857	0.982143	0.196429	0.107143	0.410714
	0.415385	0.430769	0.538462	0.123077	0.192308	1.6	0.207692	0.723077	0.192308	0.333333	0.15942	0.15942	0.057971	0.086957	0.376812	0.014493	0.057971	0.072464
	0.209302	1.5814	0.395349	0.186047	0.302326	1.23256	0	0.372093	0.744186	0.466667	0.555556	0.222222	0.125926	0.051852	0.740741	0.155556	0.088889	0.377778
	0.625	2.47917	0.645833	0.395833	0.1875	1.27083	0.770833	0.083333	0.25	0.343434	0.939394	0.252525	0.131313	0.080808	1.15152	0.070707	0.171717	0.20202
	0.214286	1	0.190476	0.238095	0.02381	1.45238	0.261905	0.214286	0.190476	0.525641	1.57692	0.397436	0.166667	0.166667	1.38462	0.25641	0.358974	0.153846
	0.441558	0.480519	0.428571	0.077922	0.12987	1.88312	0.116883	0.298701	0.168831	0.529412	0.352941	0.411765	0.058824	0.117647	1.05882	0.058824	0.235294	0.294118
	0.336538	0.230769	0.240385	0.134615	0.105769	1.16346	0.076923	0.076923	0.153846	0.608696	3.73913	0.73913	0.217391	0.086957	1.73913	0.26087	0.521739	1.34783
	0.708333	1.70833	0.958333	0.291667	0.125	2.5	0.041667	0.583333	0.416667	0.4375	0.375	0.34375	0.21875	0.28125	1.9375	0.1875	0.28125	0.0625
	0.370833	0.616667	0.445833	0.225	0.208333	2.2375	0.170833	2.075	0.166667	0.318182	1.27273	0.090909	0.136364	0	0.818182	0.045455	0.045455	0.136364
	0.394231	0.245192	0.456731	0.120192	0.163462	1.51923	0.115385	0.110577	0.293269	0.290909	0.527273	0.145455	0.090909	0.036364	0.454545	0.127273	0.327273	0.163636
	0.509434	1.96226	0.54717	0.188679	0.132075	1.33962	0.622642	0.150943	0.358491	0.5	1.77778	0.555556	0.444444	0.111111	1.5	0.388889	0.5	1.11111
	0.369863	0.630137	0.253425	0.178082	0.123288	1.22603	0.164384	0.143836	0.109589	0.301205	0.421687	0.26506	0.114458	0.066265	0.975904	0.048193	0.144578	0.084337
	0.442105	0.926316	0.694737	0.231579	0.178947	1.56842	0.231579	0.347368	0.168421	0.130841	0.196262	0.149533	0.028037	0.046729	0.383178	0.037383	0.028037	0.140187
	0.428571	2.61905	0.714286	0.380952	0.190476	2.2381	0.095238	0.238095	1.19048	0.258621	0.913793	0.224138	0.146552	0.060345	0.862069	0.043103	0.241379	0.525862
	0.516854	1.50562	1.19101	0.449438	0.359551	1.65169	0.134831	0.247191	0.685393	0.455882	0.632353	0.191176	0.220588	0.102941	1.25	0.073529	0.191176	0.220588
	0.638889	0.87037	0.518519	0.296296	0.240741	1.69444	0.222222	0.87037	0.342593	0.209302	2.13953	0.767442	0.302326	0.093023	2.06977	0.162791	0.232558	0.27907
	0.608696	0.434783	0.391304	0.217391	0.217391	1.86957	0	0.73913	0.304348	0.428571	0.190476	0.238095	0.095238	0	0.857143	0.047619	0.142857	0
	0.411765	4.26471	0.676471	0.235294	0.117647	0.794118	0.058824	0.117647	0.264706	0.30137	0.506849	0.178082	0.068493	0.150685	1.23288	0.109589	0.136986	0.465753
	0.385621	0.51634	0.30719	0.084967	0.189542	1.26797	0.130719	0.313726	1.05882	0.275862	2.10345	0.724138	0.172414	0.137931	1.34483	0.241379	0.551724	1.51724
	0.375	0.941667	0.358333	0.175	0.091667	3.225	0.166667	0.308333	0.166667	0.3213	0.490975	0.274368	0.162455	0.126354	0.978339	0.093863	0.31769	0.169675
	0.304878	1	0.5	0.353659	0.219512	1.7439	0.085366	0.268293	0.170732	0.189873	0.873418	0.240506	0.101266	0.113924	0.974684	0.063291	0.607595	0.088608
	0.588235	1.47059	0.666667	0.156863	0.098039	1.62745	0.117647	0.254902	0.27451	0.322581	0.419355	0.258065	0.086022	0.107527	0.94086	0.069893	0.150538	0.258065
	0.2	1.24615	0.369231	0.153846	0.076923	1.67692	0.107692	0.092308	0.153846	0.377049	0.672131	0.213115	0.081967	0.180328	1.18033	0.098361	0.393443	0.491803
	0.312281	0.635088	0.350877	0.182456	0.150877	1.17193	0.161404	0.526316	0.168421	0.421875	0.609375	0.203125	0.078125	0.21875	1.375	0.15625	0.25	0.09375
	0.363636	1.09091	1	0.227273	0.272727	2.18182	0.272727	0.136364	0.590909	0.491228	0.649123	0.596491	0.105263	0.087719	1.5614	0.192982	0.298246	0.877193
	0.514286	1.37143	0.714286	0.357143	0.1	1.65714	0.414286	0.342857	0.157143	0.29918	0.709016	0.127049	0.159836	0.106557	1.30328	0.127049	0.29918	0.102459
	0.328125	0.505208	0.578125	0.291667	0.145833	1.5625	0.114583	0.270833	0.21875	0.375	1.125	0.0625	0.0625	0.0625	0.4375	0.25	0.9375	0.125
	0.3875	1.25	0.5625	0.25	0.1625	1.625	0.175	0.1125	0.275	0.236607	0.129464	0.089286	0.022321	0.040179	0.473214	0.053571	0.066964	0.0625
	0.433333	0.566667	0.333333	0.2	0.233333	2.31667	0.216667	0.233333	0.15	0.4375	0.640625	0.34375	0.046875	0.125	1.1875	0.09375	0.5	0.109375
	0.384615	0.384615	0.615385	0.230769	0.076923	1.84615	0.076923	0.076923	0.384615	0.2	0.444444	0.2	0.088889	0.044444	2.04444	0.444444	0.088889	0.177778
	0.36036	1.31532	0.513514	0.252252	0.09009	1.42342	0.072072	3.82883	0.099099	0.308824	0.294118	0.169118	0.088235	0.139706	0.882353	0.080882	0.147059	0.242647
	0.535211	0.183099	0.267606	0.126761	0.112676	0.690141	0.169014	0.760563	0.098592	0.316239	0.410256	0.367521	0.128205	0.068376	1.28205	0.136752	0.205128	0.111111
	0.313131	1.29293	1.0404	0.262626	0.282828	1.35354	0.070707	0.212121	1.17172	0.333333	1.09091	0.363636	0.121212	0.090909	1	0.151515	0.333333	0.363636
	0.294118	1.17647	0.117647	0.264706	0.205882	1.70588	0.176471	0.264706	0.147059	0.410256	1.17949	0.25641	0.102564	0.051282	0.871795	0.051282	0.025641	0.74359
	0.371212	0.659091	0.5	0.128788	0.204545	2.03788	0.189394	0.545455	0.166667	0.390476	0.466667	0.238095	0.066667	0.066667	0.628571	0.095238	0.361905	0.190476
	0.607595	0.443038	0.253165	0.139241	0.050633	0.936709	0.075949	0.126582	0.088608	0.240385	0.480769	0.201923	0.096154	0.144231	0.711538	0.076923	0.201923	0.201923
	0.210938	0.445313	0.148438	0.132813	0.101563	0.835938	0.117188	0.117188	0.09375	0.397727	0.965909	0.238636	0.215909	0.102273	1.23864	0.079546	0.147727	0.397727
	0.418182	1.52727	0.6	0.236364	0.072727	1.76364	0.109091	0.127273	0.254545	0.432432	0.945946	0.351351	0.243243	0.162162	1.27027	0.108108	0.486486	0.459459
	0.302326	0.651163	0.860465	0.069767	0.116279	0.976744	0.093023	0.418605	0.046512	0.426829	1.30488	0.219512	0.121951	0.060976	1.45122	0.097561	0.146341	0.182927
	0.185185	1.85185	0.518519	0.222222	0.148148	1.2963	0.074074	0.148148	0.222222	0.349057	0.759434	0.212264	0.165094	0.075472	0.811321	0.103774	0.056604	0.212264
	0.240741	2.2963	0.555556	0.277778	0.203704	1.24074	0.166667	0.148148	0.259259	0.259259	1.03704	0.407407	0.111111	0.074074	0.703704	0.111111	0.111111	0.333333
	0.330709	1.11024	0.629921	0.133858	0.094488	1.33858	0.11811	0.141732	0.559055	0.251748	0.321678	0.104895	0.111888	0.104895	0.412587	0.055944	0.202797	0.132867
	0.248889	0.6	0.293333	0.204444	0.088889	1.12889	0.128889	0.151111	0.177778	0.446281	0.31405	0.173554	0.07438	0.066116	1.43802	0.090909	11.7273	0.644628
	0.294118	0.686275	0.45098	0.215686	0.039216	1.37255	0.117647	0.294118	0.176471	0.3	0.488889	0.144444	0.055556	0.122222	1.67778	0.1	0.3	0.1
	0.26087	1.6087	0.855072	0.173913	0.15942	1.34783	0.115942	0.173913	0.231884	0.333333	0.295699	0.172043	0.11828	0.086022	1.28495	0.080645	0.129032	0.27957
	0.214953	0.953271	0.317757	0.280374	0.242991	1.27103	0.102804	0.373832	0.345794	0.207101	0.656805	0.142012	0.071006	0.04142	1.01183	0.076923	0.136095	0.35503
	0.221053	0.736842	0.305263	0.147368	0.094737	1.55789	0.126316	0.421053	0.336842	0.258621	0.913793	0.310345	0.362069	0.068966	1.89655	0.137931	0.534483	0.172414
	0.469027	2.76106	0.929204	0.230089	0.256637	1.45133	0.141593	0.141593	0.707965	0.287037	0.555556	0.148148	0.138889	0.083333	1.23148	0.148148	0.453704	0.166667
	0.326923	0.692308	0.615385	0.192308	0.153846	1.65385	0.096154	0.307692	0.288462	0.213675	0.393162	0.17094	0.119658	0.153846	1.00855	0.068376	0.119658	0.102564
	0.333333	2.01333	0.586667	0.213333	0.173333	1.24	0.053333	0.12	0.333333	0.4	0.566667	0.366667	0.066667	0.066667	1.26667	0	0.066667	0.1
	0.246154	1.30769	0.6	0.169231	0.153846	1.21538	0.046154	0.123077	0.292308	0.45	0.4	0.266667	0.1	0.1	1.35	0.066667	0.083333	0.15
	0.225806	1.03226	1.06452	0.193548	0.193548	1.83871	0.129032	0.096774	0.419355	0.344538	0.546219	0.193277	0.10084	0.07563	1.41176	0.067227	0.134454	0.268908
	0.214286	0.738095	0.5	0.095238	0.119048	1.95238	0.119048	0.119048	0.214286	0.315789	0.526316	0.552632	0.131579	0.105263	1.71053	0.052632	0.236842	0.105263
	0.346667	1.36	0.453333	0.24	0.093333	1.25333	0.173333	0.08	0.453333	0.244444	0.422222	0.355556	0.155556	0.177778	1.55556	0.111111	0.266667	0.155556
	0.309091	1.07273	0.563636	0.181818	0.136364	1.47727	0.159091	0.136364	0.268182	0.444444	0.425926	0.277778	0.203704	0.203704	0.481481	0.111111	0.148148	0.12963
	0.269565	0.434783	0.06087	0.069565	0.06087	0.93913	0.121739	0.078261	0.034783	0.183486	0.201835	0.229358	0.12844	0.091743	0.366972	0.155963	0.100917	0.486239
	0.423077	1.61538	0.4	0.138462	0.115385	1.44615	0.4	0.3	0.376923	0.227273	0.295455	0.090909	0.113636	0.022727	0.636364	0.068182	0.068182	0.340909
	0.233333	1.1	0.733333	0.3	0.4	0.7	0.133333	0.033333	0.433333	0.151786	0.482143	0.196429	0.1875	0.107143	0.491071	0.133929	0.107143	0.5625
	0.333333	1.18254	0.611111	0.15873	0.126984	1.50794	0.079365	0.174603	0.388889	0.227273	0.340909	0.193182	0.045455	0.056818	0.443182	0.159091	0.318182	0.329545
	0.431818	1	0.909091	0.113636	0.136364	2.56818	0.068182	0.159091	0.931818	0.157303	0.876404	0.191011	0.247191	0.05618	0.258427	0.067416	0.011236	0.213483
	0.234043	0.595745	0.468085	0.12766	0.06383	1.3617	0.042553	0.276596	0.234043	0.166667	0.375	0.125	0.041667	0	0.541667	0.041667	0.041667	0.166667
	0.181818	0.545455	0.5	0	0.227273	0.818182	0.136364	0.045455	0.045455	0.180328	0.196721	0.065574	0.131148	0	0.295082	0.065574	0.016393	0.147541
	0.322034	0.508475	0.338983	0.118644	0.101695	1.52542	0.050848	0.576271	0.118644	0.178295	1.12403	0.186047	0.193798	0.046512	0.651163	0.093023	0.093023	0.317829
	0.282051	1	0.564103	0.179487	0.102564	1.17949	0.076923	0.692308	0.205128	0.234043	0.595745	0.12766	0.319149	0.021277	0.297872	0.085106	0.042553	0.042553
	0.382979	2.21277	0.861702	0.234043	0.138298	1.5	0.670213	0.287234	0.276596	0.303922	0.823529	0.254902	0.078431	0.039216	0.382353	0.078431	0.068628	0.607843
	0.328125	0.78125	0.25	0.078125	0.125	1.125	0.234375	0.046875	0.265625	0.239437	0.887324	0.211268	0.042254	0.056338	0.478873	0.084507	0.098592	0.422535
	0.246377	1.28986	0.536232	0.115942	0.130435	0.855072	0.101449	0.115942	0.362319	0.204082	0.142857	0.132653	0.05102	0.020408	0.234694	0.030612	0.091837	0.214286
	0.189873	0.417722	0.556962	0.164557	0.037975	2.60759	0.075949	0.151899	0.341772	0.13617	0.170213	0.114894	0.144681	0.110638	0.259574	0.07234	0.66383	0.2
	0.354839	0.983871	0.185484	0.137097	0.145161	1.16935	0.16129	0.137097	0.104839	0.1875	0.791667	0.15625	0.239583	0.083333	0.427083	0.197917	0.083333	0.114583
	0.183333	0.483333	0.216667	0.033333	0.083333	0.85	0.083333	0.033333	0.116667	0.26087	0.5	0.173913	0.195652	0.086957	0.48913	0.076087	0.065217	0.097826
	0.424242	0.575758	0.545455	0.242424	0.090909	1.18182	0.090909	0.060606	0.30303	0.260116	0.433526	0.132948	0.277457	0.109827	0.531792	0.086705	0.213873	0.248555
	0.213115	0.737705	0.327869	0.065574	0.065574	0.868852	0.098361	0.196721	0.278689	0.2	0.67619	0.2	0.076191	0.114286	0.580952	0.076191	0.152381	0.161905
	0.322314	1.2314	0.826446	0.363636	0.165289	2.09091	0.090909	0.173554	0.553719	0.359375	0.390625	0.171875	0.140625	0.078125	0.375	0.0625	0.1875	0.15625
	0.480263	0.717105	0.796053	0.131579	0.085526	1.54605	0.118421	0.25	0.269737	0.514706	0.132353	0.294118	0.102941	0.058824	0.602941	0.088235	0.044118	2.23529
	0.296875	1.20313	0.598958	0.213542	0.088542	1.38021	0.072917	0.192708	0.359375	0.351351	0.472973	0.297297	0.135135	0.054054	0.486486	0.081081	0.040541	0.243243
	0.174825	1.20979	0.328671	0.188811	0.097902	1.03497	0.06993	0.125874	0.125874	0.204082	0.285714	0.163265	0.122449	0.102041	0.591837	0.040816	0.040816	0.367347
	0.362637	0.725275	0.43956	0.164835	0.131868	0.901099	0.142857	0.164835	0.087912	0.163934	0.57377	0.131148	0.147541	0.032787	0.557377	0.122951	0.106557	0.204918
	0.390805	0.896552	0.402299	0.264368	0.195402	1.48276	0.195402	0.195402	0.586207	0.225806	0.516129	0.172043	0.139785	0.032258	0.473118	0.107527	0.150538	0.215054
	0.340278	1.73611	0.451389	0.284722	0.166667	1.60417	0.090278	0.104167	0.291667	0.292135	0.438202	0.202247	0.106742	0.067416	0.477528	0.123596	0.185393	0.657303
	0.340426	1.2766	0.914894	0.255319	0.255319	1.08511	0.06383	0.191489	1	0.347826	0.164251	0.207729	0.057971	0.067633	0.681159	0.077295	0.125604	1.60386
	0.362573	0.368421	0.356725	0.157895	0.152047	0.988304	0.152047	0.105263	0.140351	0.259259	0.592593	0.320988	0.271605	0.111111	0.444444	0.061728	0.061728	0.049383
	0.298851	0.218391	0.333333	0.126437	0.103448	0.758621	0.091954	0.068966	0.103448	0.45	0.466667	0.1	0.2	0.1	0.6	0.05	0.033333	0.233333
	0.347826	2.42029	0.818841	0.268116	0.181159	1.66667	0.094203	0.202899	0.623188	0.422018	0.458716	0.192661	0.06422	0.06422	0.522936	0.06422	0.06422	1.19266
	0.410526	1.2	0.684211	0.263158	0.073684	1.87368	0.115789	0.084211	0.263158	0.184	0.112	0.16	0.064	0.08	0.24	0.064	0.232	0.336
	0.293103	0.405172	0.198276	0.051724	0.094828	1.05172	0.094828	0.051724	0.267241	0.181818	0.121212	0.181818	0.106061	0.060606	0.742424	0.090909	0.272727	0.636364
	0.306306	1.69369	0.684685	0.216216	0.09009	1.96396	0.09009	0.117117	0.441441	0.21875	0.21875	0.34375	0.03125	0.09375	0.3125	0.125	0.25	1.1875
	0.45283	0.716981	0.358491	0.169811	0.188679	1.84906	0.188679	0.226415	0.603774	0.164557	0.278481	0.177215	0	0.063291	0.253165	0.075949	0.101266	0.025317
	0.231579	0.505263	0.284211	0.221053	0.042105	0.926316	0.094737	0.2	0.189474	0.232258	1.12903	0.129032	0.193548	0.045161	0.729032	0.083871	0.096774	0.245161
	0.335484	0.851613	0.477419	0.180645	0.096774	1.48387	0.36129	0.187097	0.219355	0.166667	1.08974	0.24359	0.064103	0.076923	0.358974	0.051282	0.153846	0.346154
	0.25	0.4375	0.28125	0.125	0.0625	1.28125	0.046875	0.140625	0.109375	0.448276	1.32759	0.206897	0.12069	0.155172	0.37931	0.172414	1.15517	1.96552
	0.311475	1.31148	0.409836	0.131148	0.04918	1.27869	0.196721	0.147541	0.180328	0.311688	0.668831	0.175325	0.103896	0.077922	0.253247	0.084416	0.357143	1.16234
	0.333333	0.47619	0.428571	0.404762	0.071429	1.04762	0.119048	0.119048	0.166667	0.186047	0.436047	0.122093	0.075581	0.075581	0.430233	0.122093	0.151163	0.238372
	0.371681	0.929204	0.327434	0.185841	0.168142	1.15929	0.115044	0.097345	0.274336	0.160377	0.311321	0.254717	0.198113	0.018868	0.301887	0.037736	0.103774	0.311321
	0.272727	1.63636	0.636364	0.454545	0.363636	1.90909	0.045455	0.136364	0.181818	0.142857	0.178571	0.178571	0.125	0.053571	0.410714	0.071429	0.125	0.089286
	0.290909	0.836364	0.509091	0.109091	0.127273	1.4	0.018182	0.163636	0.272727	0.184615	0.384615	0.184615	0.076923	0.092308	0.323077	0.123077	0.046154	0.153846
	0.346821	1.09827	0.531792	0.144509	0.086705	1.7052	0.213873	0.132948	0.306358	0.106383	0.255319	0.212766	0.276596	0.148936	0.425532	0.06383	0	0.234043
	0.47619	0.904762	0.571429	0	0.190476	1.90476	0.190476	0.238095	0.285714	0.283465	0.314961	0.330709	0.070866	0.110236	0.385827	0.11811	0.07874	0.133858
	0.423423	0.981982	0.396396	0.099099	0.126126	1.51351	0.171171	0.144144	0.225225	0.270588	0.447059	0.105882	0.094118	0.082353	0.247059	0.082353	0.011765	0.294118
	0.6	0.736842	0.231579	0.073684	0.105263	0.894737	0.157895	0.421053	0.273684	0.17094	0.923077	0.213675	0.111111	0.059829	0.393162	0.111111	0.102564	0.615385
	0.557692	0.201923	0.278846	0.096154	0.221154	1.14423	0.067308	0.298077	0.932692	0.227273	1.04545	0.227273	0.090909	0.045455	0.318182	0.090909	0.045455	0.136364
	0.384615	2.05769	0.692308	0.096154	0.076923	1.26923	0.192308	0.096154	0.538462	0.217949	0.730769	0.192308	0.089744	0.076923	0.371795	0.038462	0.051282	0.25641
	0.54918	0.254098	0.295082	0.245902	0.204918	1.42623	0.098361	0.147541	0.254098	0.294118	0.098039	0.235294	0.137255	0.058824	0.313726	0.058824	0.098039	0.039216
	0.472441	1.24409	0.464567	0.275591	0.110236	1.54331	0.125984	0.165354	0.913386	0.134146	0.451219	0.073171	0.158537	0.109756	0.304878	0.060976	0.841463	0.158537
	0.283019	0.377358	0.169811	0.09434	0.09434	0.641509	0.056604	0.113208	0.113208	0.178082	0.589041	0.178082	0.19863	0.109589	0.273973	0.10274	1.43151	0.068493
	0.236264	0.505494	0.21978	0.082418	0.104396	0.895604	0.115385	0.120879	0.181319	0.358209	0.61194	0.38806	0.164179	0.179104	0.880597	0.044776	0.134328	0.119403
	0.307692	1.07692	0.269231	0.153846	0.153846	0.961538	0.076923	0.038462	0.076923	0.315315	0.351351	0.225225	0.099099	0.081081	0.963964	0.063063	0.081081	0.144144
	0.30303	0.484848	0.454545	0.090909	0.212121	1.09091	0.242424	0.393939	0.181818	0.083333	1.70833	0.25	0.375	0.125	0.833333	0.083333	0.166667	0.166667
	0.414286	0.285714	0.357143	0.1	0.121429	1.05714	0.121429	0.228571	0.121429	0.448276	0.5	0.172414	0.103448	0.086207	0.482759	0.068966	0.12069	0.086207
	0.32967	1.14286	0.318681	0.131868	0.131868	1.01099	0.076923	0.10989	0.32967	0.407407	2.18519	0.222222	0.518519	0.12963	0.962963	0.166667	0.111111	0.981481
	0.327778	0.516667	0.388889	0.161111	0.15	1.15	0.166667	0.172222	0.194444	0.244444	0.444444	0.111111	0.111111	0.155556	0.4	0.111111	0.022222	0.044444
	0.226087	0.73913	0.452174	0.182609	0.095652	0.913043	0.095652	0.208696	0.078261	0.269006	0.087719	0.22807	0.081871	0.111111	0.74269	0.134503	0.093567	0.421053
	0.612903	1	0.322581	0.193548	0.11828	1.2043	0.086022	0.139785	0.268817	0.30719	0.666667	0.20915	0.130719	0.130719	0.555556	0.078431	0.084967	0.385621
	0.403361	0.487395	0.537815	0.159664	0.151261	1.79832	0.134454	0.134454	0.142857	0.348315	0.202247	0.11236	0.05618	0.067416	0.707865	0.078652	0.05618	0.11236
	0.677419	1.32258	0.629032	0.193548	0.080645	2.04839	0.419355	0.112903	0.370968	0.641509	0.320755	0.283019	0.150943	0.056604	1.16981	0.150943	0.245283	0.226415
	0.516129	1.36129	0.567742	0.206452	0.2	1.84516	0.393548	0.174194	0.341935	0.304147	0.119816	0.18894	0.16129	0.165899	0.930876	0.105991	0.18894	0.092166
	0.28125	0.476563	0.25	0.132813	0.109375	1.03906	0.15625	0.132813	0.3125	0.366279	0.197674	0.186047	0.22093	0.139535	0.843023	0.133721	0.197674	0.244186
	0.254902	0.196078	0.372549	0.039216	0.137255	1.4902	0.215686	0.176471	0.27451	0.358025	0.148148	0.222222	0.049383	0.08642	0.703704	0.111111	0.049383	0.444444
	0.253968	0.396825	0.460317	0.126984	0.063492	1.12698	0.126984	1.26984	0.095238	0.348837	1.52713	0.27907	0.116279	0.147287	0.79845	0.093023	0.131783	0.550388
	0.445946	1.17568	0.594595	0.081081	0.148649	2.09459	0.067568	0.310811	0.283784	0.384615	0.56044	0.241758	0.153846	0.131868	0.593407	0.131868	0.142857	0.824176
	0.43662	1.6338	0.605634	0.380282	0.112676	1.74648	0.084507	0.211268	0.28169	0.336134	0.252101	0.226891	0.092437	0.10084	0.789916	0.134454	0.067227	0.218487
	0.473684	0.915789	0.242105	0.157895	0.115789	1.23158	0.147368	0.136842	0.915789	0.333333	0.942857	0.571429	0.219048	0.2	0.72381	0.114286	0.180952	0.657143
	2.80597	0.940298	0.567164	0.119403	0.253731	1.67164	0.074627	0.119403	0.328358	0.486111	0.972222	0.138889	0.166667	0.111111	0.972222	0.041667	0.069444	0.166667
	0.311475	1	0.311475	0.131148	0.180328	1.55738	0.163934	0.098361	0.114754	0.268293	0.353659	0.292683	0.091463	0.115854	0.743902	0.079268	0.085366	0.128049
	0.346667	0.933333	0.466667	0.253333	0.16	1.16	0.093333	0.146667	0.2	0.453608	0.989691	0.28866	0.123711	0.154639	1.09278	0.082474	1.23711	0.57732
	0.306011	0.73224	0.355191	0.081967	0.125683	1.34973	0.087432	0.131148	0.349727	0.416667	0.133333	0.15	0.083333	0.083333	0.916667	0.083333	0.05	0.183333
	0.313559	0.728814	0.245763	0.118644	0.127119	2.20339	0.127119	0.076271	0.127119	0.346667	0.226667	0.2	0.106667	0.186667	0.693333	0.12	1.08	0.466667
	0.395833	0.447917	0.447917	0.135417	0.135417	0.864583	0.15625	0.09375	0.166667	0.521739	0.956522	0.326087	0.217391	0.173913	1.71739	0.065217	0.130435	0.173913
	0.304762	0.342857	0.257143	0.047619	0.152381	0.885714	0.066667	0.142857	0.190476	0.378378	0.459459	0.297297	0.081081	0.135135	1.27027	0.081081	0.27027	0.135135
	0.285714	0.613445	0.176471	0.117647	0.058824	1.0084	0.084034	0.058824	0.218487	0.5	0.734694	0.326531	0.234694	0.214286	1.35714	0.163265	0.204082	0.112245
	0.5	0.590909	0.590909	0.090909	0.136364	1.27273	0.090909	0.272727	0.136364	0.460938	0.421875	0.328125	0.21875	0.210938	1.17188	0.132813	0.585938	0.210938
	0.567568	0.432432	0.243243	0.108108	0.148649	1.37838	0.081081	0.162162	0.121622	0.411765	0.421569	0.254902	0.088235	0.147059	0.941176	0.04902	0.137255	0.098039
	0.5	0.409091	0.340909	0.113636	0.227273	1.20455	0	0.204545	0.568182	0.425373	1.07463	0.141791	0.067164	0.104478	1.02985	0.104478	0.11194	0.746269
	0.301471	0.492647	0.294118	0.147059	0.147059	1.15441	0.110294	0.117647	0.088235	0.315068	0.561644	0.19863	0.150685	0.123288	0.808219	0.267123	0.260274	0.130137
	0.21	0.84	0.42	0.19	0.13	1.24	0.21	0.08	0.23	0.26455	0.375661	0.201058	0.047619	0.116402	0.931217	0.10582	0.132275	0.063492
	0.607843	0.431373	0.676471	0.215686	0.27451	1.87255	0.117647	2.03922	0.303922	0.282051	0.615385	0.136752	0.068376	0.102564	0.606838	0.094017	0.247863	0.08547
	0.363636	0.660606	0.387879	0.115152	0.133333	1.2303	0.145455	0.163636	0.151515	0.412698	0.603175	0.285714	0.222222	0.047619	0.746032	0.095238	0.31746	0.15873
	0.367647	0.808824	0.294118	0.220588	0.191176	0.970588	0.044118	0.176471	0.323529	0.066667	0.466667	0.177778	0.044444	0.2	0.555556	0.177778	0.755556	0.466667
	0.19697	0.136364	0.333333	0.045455	0.090909	0.954545	0.121212	0.015152	0.106061	0.308271	0.390977	0.195489	0.135338	0.112782	0.458647	0.082707	0.105263	0.112782
	0.408163	0.693878	0.306122	0.071429	0.127551	1.31633	0.265306	0.096939	0.158163	0.307692	1.07692	0.115385	0.076923	0.153846	0.461538	0	0.076923	0.730769
	0.369863	0.438356	0.315068	0.09589	0.205479	1.20548	0.136986	0.178082	0.205479	0.380952	0.809524	0.285714	0.142857	0.190476	0.904762	0.047619	1.85714	0.190476
	0.348485	0.984848	0.363636	0.257576	0.090909	1.51515	0.136364	0.136364	0.212121	0.492308	0.969231	0.353846	0.2	0.261538	1.44615	0.107692	0.569231	0.153846
	0.294118	0.382353	0.367647	0.220588	0.25	0.852941	0.176471	0.073529	0.25	0.414634	0.560976	0.585366	0.268293	0.170732	1.53659	0.439024	0.365854	0.02439
	0.375	0.375	0.430556	0.236111	0.208333	1.26389	0.138889	0.361111	0.125	0.3125	0.8125	0.366071	0.303571	0.160714	1.25	0.089286	0.973214	0.366071
	0.225	0.65	0.325	0.225	0.1	2.15	0.225	0.25	0.375	0.652174	0.956522	0.652174	1	0.26087	1.52174	0	4	0.086957
	0.2	0.657143	0.685714	0.4	0.171429	1.14286	0.114286	0.2	0.228571	0.320755	0.528302	0.283019	0.09434	0.150943	0.886792	0.150943	0.339623	0.415094
	0.328859	0.409396	0.315436	0.161074	0.127517	0.778524	0.228188	0.134228	0.114094	0.397727	0.602273	0.454545	0.136364	0.147727	1.06818	0.079546	0.181818	0.204545
	0.337209	0.860465	0.406977	0.151163	0.197674	1.32558	0.139535	0.139535	0.337209	0.287736	0.400943	0.212264	0.320755	0.127358	1.20283	0.113208	3.94811	0.867925
	0.223529	1.25882	0.329412	0.2	0.047059	1.30588	0.070588	0.258824	0.258824	0.214286	0.285714	0.392857	0.214286	0.178571	0.714286	0.142857	0.035714	0.107143
	0.368421	0.421053	0.578947	0.210526	0.157895	0.947368	0.157895	0.210526	0.157895	0.224138	0.724138	0.137931	0.017241	0.103448	0.982759	0.103448	0.362069	0.172414
	0.363636	0.727273	0.606061	0.121212	0.060606	2.18182	0.121212	0.121212	0.393939	0.319672	0.327869	0.163934	0.131148	0.081967	0.934426	0.114754	8.37705	0.172131
	0.241758	0.197802	0.296703	0.164835	0.186813	0.791209	0.153846	0.131868	0.197802	0.359223	0.776699	0.194175	0.058252	0.106796	0.92233	0.019418	0.116505	0.262136
	0.38835	0.368932	0.184466	0.087379	0.126214	1.59223	0.106796	0.116505	0.058252	0.248	0.152	0.28	0.08	0.064	0.84	0.12	0.168	0.32
	0.461538	1.90598	0.393162	0.145299	0.162393	1.41026	0.17094	0.162393	0.282051	0.391304	0.391304	0.224638	0.094203	0.101449	1.28261	0.101449	0.471014	0.289855
	0.290076	1.19084	0.435115	0.21374	0.091603	1.21374	0.10687	0.274809	0.129771	0.407407	0.259259	0.333333	0.259259	0.111111	0.555556	0.148148	0.111111	0.074074
	0.216495	0.412371	0.257732	0.072165	0.051546	1.02062	0.072165	0.268041	0.340206	0.302326	0.837209	0.744186	0.465116	0.209302	1.62791	0.093023	0.813953	0.232558
	0.336842	1.26316	0.757895	0.315789	0.231579	1.72632	0.168421	0.284211	0.221053	0.319149	0.489362	0.531915	0.276596	0.085106	0.553191	0.148936	0.340426	0.148936
	0.300971	0.893204	0.31068	0.165049	0.097087	1.00971	0.174757	0.184466	0.048544	0.363636	0.121212	0.284848	0.145455	0.157576	0.472727	0.060606	0.133333	0.466667
	0.480392	1.77451	0.656863	0.166667	0.166667	1.91176	0.186275	0.27451	0.431373	0.413793	0.448276	0.086207	0.068966	0.086207	0.827586	0.103448	0.155172	0.172414
	0.333333	1.26667	0.383333	0.316667	0.2	1.75	0.05	0.216667	0.283333	0.25641	0.25641	0.282051	0.179487	0.205128	0.794872	0.076923	0.25641	0.179487
	0.148148	0.388889	0.851852	0.166667	0.111111	1.72222	0.12963	0.166667	0.333333	0.505376	0.505376	0.268817	0.182796	0.11828	1.10753	0.129032	0.075269	0.247312
	0.355263	0.368421	0.171053	0.210526	0.157895	2.10526	0.184211	0.236842	0.144737	0.460938	0.648438	0.421875	0.59375	0.226563	0.953125	0.148438	0.273438	0.101563
	0.585366	0.536585	0.292683	0.060976	0.097561	1.29268	0.097561	0.109756	0.085366	0.176471	0.392157	0.137255	0.117647	0.156863	1.43137	0.098039	0.313726	0.588235
	0.705882	1.38235	0.529412	0.235294	0.5	2.23529	0.176471	0.382353	0.794118	0.2	0.44	0.24	0.146667	0.066667	0.84	0.12	0.453333	2.38667
	0.547619	0.52381	0.547619	0.190476	0.047619	0.5	0.119048	0.166667	0.285714	0.323383	0.243781	0.258706	0.134328	0.069652	1.00995	0.064677	1.31343	0.293532
	0.280374	1.13084	0.317757	0.196262	0.168224	1.21495	0.046729	0.392523	0.102804	0.26087	0.358696	0.163043	0.347826	0.119565	0.815217	0.086957	0.173913	0.282609
	0.324786	1.45299	0.897436	0.239316	0.205128	1.2735	0.179487	0.205128	0.461538	0.181818	0.333333	0.136364	0.19697	0.287879	0.636364	0.106061	0.363636	0.469697
	0.388889	1	1.88889	0.222222	0.222222	2.22222	0.166667	0.055556	0.388889	0.395683	0.345324	0.230216	0.158273	0.115108	1.48921	0.079137	0.431655	0.251799
	0.788043	1.38587	0.630435	0.288043	0.157609	2.18478	0.184783	0.13587	0.298913	0.526316	0.526316	0.605263	0.131579	0.105263	1.10526	0.078947	0.210526	2.94737
	0.352113	1.14085	0.56338	0.225352	0.140845	1.12676	0.070423	0.183099	0.267606	0.318182	0.431818	0.227273	0.204545	0.204545	1.22727	0.136364	0.454545	0.340909
	0.212598	0.433071	0.173228	0.110236	0.031496	0.700787	0.110236	0.062992	0.047244	0.276786	0.258929	0.25	0.285714	0.089286	1.125	0.294643	0.258929	0.125
	0.291667	0.208333	0.291667	0.133333	0.183333	1.325	0.15	0.15	0.283333	0.33871	0.806452	0.306452	0.451613	0.048387	0.693548	0.129032	0.193548	1.03226
	0.307143	1.25	0.642857	0.064286	0.121429	1.59286	0.071429	0.128571	0.221429	0.216216	0.681081	0.2	0.243243	0.097297	0.908108	0.183784	0.67027	0.156757
	0.471264	1.34483	0.689655	0.206897	0.16092	1.68966	0.137931	0.264368	0.310345	0.4	0.7	0.5	0.3	0.133333	0.933333	0.2	0.233333	0.833333
	0.373737	0.707071	0.488215	0.111111	0.171717	1.54882	0.111111	0.239057	0.589226	0.518519	0.685185	0.333333	0.962963	0.314815	1.5	0.092593	1.72222	0.537037
	0.337662	0.896104	0.402597	0.162338	0.097403	1.53896	0.175325	0.142857	0.383117	0.515152	0.393939	0.575758	0.606061	0.090909	3.27273	0.212121	0.181818	0.818182
	0.382716	0.790123	0.419753	0.185185	0.123457	1.65432	0.197531	0.111111	0.234568	0.417219	0.880795	0.417219	0.251656	0.18543	1.29801	0.099338	1.01324	0.503311
	0.526316	0.552632	0.368421	0.184211	0.131579	1.18421	0.131579	0.184211	0.184211	0.333333	0.494624	0.284946	0.215054	0.16129	2.18817	0.112903	0.215054	0.231183
	0.193548	0.758065	0.370968	0.225806	0.145161	1.37097	0.064516	0.16129	0.096774	0.292308	0.476923	0.661538	0.215385	0.338462	2.09231	0.092308	0.169231	0.538462
	0.375	0.527778	0.5	0.125	0.138889	0.847222	0.097222	0.111111	0.097222	0.561905	0.466667	0.504762	0.380952	0.180952	1.9619	0.161905	0.514286	0.771429
	0.355556	1.92	0.528889	0.271111	0.257778	2.00889	0.168889	0.164444	0.4	0.30303	0.484848	0.393939	0.212121	0.181818	1.54545	0.060606	0.212121	0.757576
	0.227273	0.977273	0.386364	0.295455	0.261364	1.82955	0.125	0.25	0.306818	0.366972	0.862385	0.357798	0.183486	0.229358	1.81651	0.12844	0.192661	0.247706
	0.253012	0.337349	0.301205	0.120482	0.216867	0.987952	0.084337	0.156627	0.144578	0.219178	2.06849	0.424658	0.150685	0.246575	1.58904	0.164384	0.219178	0.342466
	0.378641	0.854369	0.271845	0.106796	0.174757	1.14563	0.087379	0.271845	0.106796	0.5625	0.425	0.6625	0.2	0.2375	1.6625	0.1875	1.45	0.65
	0.346154	2.53846	0.576923	0.365385	0.25	1.26923	0.423077	0.076923	0.25	0.293706	0.762238	0.384615	0.272727	0.230769	1.41958	0.188811	0.153846	0.111888
	0.373134	1.97015	0.447761	0.119403	0.268657	1.74627	0.104478	0.044776	0.492537	0.450237	0.407583	0.407583	0.132701	0.170616	1.66351	0.165877	0.905213	0.407583
	0.383838	0.808081	0.262626	0.111111	0.181818	1.63636	0.121212	0.050505	0.363636	0.571429	0.047619	0.666667	0.428571	0.333333	0.857143	0.238095	9.66667	0.190476
	0.243243	0.918919	0.378378	0.054054	0.081081	0.972973	0.108108	0.108108	0.351351	0.306818	0.75	0.284091	0.329545	0.261364	1.39773	0.159091	0.136364	0.340909
	0.308411	0.336449	0.214953	0.084112	0.074766	1.16822	0.093458	0.130841	0.17757	0.301587	0.989418	0.280423	0.137566	0.179894	1.61905	0.142857	0.349206	0.232804
	0.495575	1.43363	0.274336	0.221239	0.150442	1.19469	0.504425	1.18584	0.115044	0.32967	0.384615	0.241758	0.307692	0.32967	1.17582	0.153846	0.241758	0.153846
	0.545455	0.204545	0.204545	0.022727	0.136364	1.88636	0.204545	0.386364	0.272727	0.462687	0.626866	0.626866	0.089552	0.164179	1.83582	0.208955	0.134328	0.373134
	0.236842	0.263158	0.684211	0.026316	0.078947	1.26316	0.157895	0.157895	0.342105	0.307692	1.12821	0.384615	0.25641	0.205128	1.25641	0.076923	0.179487	0.230769
	0.388889	1.44444	0.611111	0.166667	0.083333	1.55556	0.222222	0.166667	0.194444	0.495798	0.672269	0.252101	0.142857	0.12605	1.72269	0.117647	0.184874	0.184874
	0.333333	1.2381	0.598639	0.142857	0.197279	1.67347	0.07483	0.22449	0.394558	0.405882	0.923529	0.541176	0.282353	0.205882	1.54118	0.088235	0.182353	0.411765
	1.04348	1.5	0.826087	0.391304	0.434783	1.30435	0.26087	4.28261	0.804348	0.271523	0.463576	0.509934	0.13245	0.15894	1.15894	0.099338	0.211921	0.139073
	0.548387	0.806452	0.629032	0.032258	0.145161	2.06452	0.129032	0.193548	0.177419	0.25	0.62037	0.212963	0.175926	0.194444	0.888889	0.074074	0.416667	0.185185
	0.350649	0.350649	0.292208	0.11039	0.084416	1.65584	0.136364	0.142857	0.207792	0.197183	1.09859	0.323944	0.225352	0.225352	0.957747	0.140845	0.225352	0.478873
	0.25	0.428571	0.857143	0.142857	0	1.92857	0.107143	0.107143	0.321429	0.405063	1.12025	0.455696	0.436709	0.164557	1.57595	0.120253	0.196203	0.468354
	0.509804	1.01961	0.509804	0.196078	0.117647	1.07843	0.117647	0.117647	0.215686	0.48	0.52	0.34	0.4	0.24	0.98	0.14	0.34	0.1
	0.422222	1.71111	0.644444	0.133333	0.155556	1.85556	0.177778	0.077778	0.566667	0.333333	0.382716	0.382716	0.160494	0.333333	1.76543	0.024691	0.148148	0.345679
	0.389222	0.754491	0.42515	0.11976	0.113772	2.16168	0.113772	0.161677	0.11976	0.306533	0.758794	0.311558	0.165829	0.246231	1.23116	0.160804	1.69849	0.165829
	0.702703	0.648649	0.243243	0.108108	0.113514	1.57838	0.140541	0.308108	0.172973	0.351852	1.38889	0.462963	0.074074	0.111111	2.5	0.111111	2.07407	0.62963
	0.906667	1.32	0.613333	0.2	0.386667	1.44	0.04	0.2	0.933333	0.454023	0.948276	0.603448	0.16092	0.16092	1.31034	0.189655	0.706897	0.511494
	0.483871	1.62903	0.451613	0.145161	0.096774	1.67742	0.241935	0.145161	0.241935	0.552632	0.815789	0.342105	0.236842	0.223684	1.27632	0.105263	0.460526	0.328947
	0.164557	0.696203	0.291139	0.126582	0.164557	0.974684	0.151899	0.113924	0.189873	0.353933	1.09551	0.353933	0.095506	0.146067	1.31461	0.095506	0.207865	0.325843
	0.432099	1.5679	0.592593	0.308642	0.074074	1.90123	0.17284	0.111111	0.345679	0.391892	0.202703	0.472973	0.162162	0.22973	1.37838	0.148649	0.202703	0.22973
	0.307692	1.32692	0.673077	0.192308	0.230769	1.63462	0.134615	0.173077	0.673077	0.4	0	0.266667	0	0.266667	1.06667	0	0.133333	0.066667
	0.416667	0.236111	0.180556	0.208333	0.111111	1.19444	0.138889	0.166667	0.125	0.204545	0.227273	0.454545	0.227273	0.318182	0.795455	0.227273	0.318182	0.136364
	0.546875	1.82813	1.01563	0.40625	0.140625	2.90625	0.078125	0.234375	0.625	0.340909	0.863636	0.295455	0.306818	0.136364	1.64773	0.034091	0.340909	0.284091
	0.277778	0.407407	0.240741	0.111111	0.138889	1.05556	0.092593	0.12037	0.092593	0.356589	0.426357	0.310078	0.178295	0.162791	1.12403	0.077519	0.310078	0.162791
	0.350515	0.948454	0.71134	0.268041	0.134021	1.49485	0.206186	0.072165	0.391753	0.280899	1.48315	0.52809	0.168539	0.146067	1.23595	0.191011	0.213483	0.292135
	0.25	1.16667	0.266667	0.2	0.166667	1.21667	0.133333	0.133333	0.1	0.589286	0.815476	0.261905	0.25	0.267857	1.52381	0.178571	0.285714	0.255952
	0.343284	1.29851	0.164179	0.432836	0.104478	1.50746	0.179104	0.208955	0.104478	0.375	1.34375	0.15625	0.21875	0.09375	0.625	0.15625	0.25	0.71875
	0.440476	0.345238	0.285714	0.166667	0.190476	1.91667	0.178571	0.107143	0.130952	0.295775	0.887324	0.295775	0.098592	0.225352	1.0493	0.105634	0.190141	0.56338
	0.5	0.6	1	0.157143	0.128571	1.95714	0.171429	0.128571	0.128571	0.440945	0.503937	0.401575	0.133858	0.110236	1.41732	0.149606	0.15748	0.181102
	0.234043	0.606383	0.265957	0.138298	0.117021	1.18085	0.06383	0.06383	0.265957	0.339506	0.537037	0.277778	0.111111	0.148148	1.47531	0.148148	0.246914	0.302469
	0.251852	0.518519	0.296296	0.125926	0.155556	1.11111	0.103704	0.111111	0.266667	0.333333	0.533333	0.766667	0.166667	0.233333	2.3	0.333333	0.133333	0.433333
	0.359375	0.75	0.65625	0.25	0.203125	1.6875	0.15625	0.1875	0.453125	0.589286	0.315476	0.369048	0.214286	0.214286	1.20238	0.10119	0.244048	0.291667
	0.262136	0.640777	0.601942	0.203883	0.106796	1.35922	0.067961	0.174757	0.330097	0.675676	2.06757	0.540541	0.189189	0.310811	1.09459	0.067568	0.378378	1.06757
	0.22439	0.946341	0.395122	0.058537	0.170732	1.0439	0.102439	0.058537	0.263415	0.533333	1	0.533333	0.555556	0.333333	2.17778	0.111111	0.155556	0.644444
	0.423729	0.754237	0.38983	0.161017	0.186441	1.95763	0.101695	0.144068	0.288136	0.241379	0.827586	0.275862	0.310345	0.37931	0.586207	0.103448	0.310345	0.137931
	0.481818	1.19091	0.736364	0.181818	0.1	1.43636	0.072727	0.236364	0.572727	0.428571	0.642857	0.404762	0.190476	0.214286	1.36905	0.142857	0.142857	0.178571
	0.438202	0.910112	0.629214	0.168539	0.11236	1.70787	0.157303	0.067416	0.337079	0.513333	0.253333	0.406667	0.226667	0.213333	1.26	0.16	0.166667	0.213333
	0.504951	1.43564	0.346535	0.148515	0.118812	1.0396	0.722772	0.524752	0.227723	0.727273	1.36364	0.409091	0.181818	0.136364	1.04545	0.181818	0	0.136364
	0.20438	0.722628	0.291971	0.116788	0.080292	1.0073	0.080292	0.051095	0.167883	0.321678	0.377622	0.265734	0.097902	0.174825	0.79021	0.06993	0.111888	0.202797
	0.207547	0.481132	0.254717	0.066038	0.066038	0.792453	0.122642	0.858491	0.037736	0.43	1.46	0.3	0.33	0.17	1.21	0.16	0.33	0.42
	0.283333	0.766667	0.466667	0.15	0.116667	1.26667	0.083333	0.15	0.25	0.25	0.166667	0.052083	0.03125	0.0625	0.291667	0.052083	0.020833	0.020833
	0.5	1.375	0.34375	0.1875	0.203125	1.1875	0.1875	0.34375	0.203125	0.248649	0.091892	0.227027	0.048649	0.054054	0.664865	0.086487	0.086487	0.345946
	0.304348	1.47826	0.530435	0.269565	0.113043	1.87826	0.121739	0.243478	0.33913	0.308943	0.130081	0.121951	0.089431	0.081301	0.780488	0.048781	0.04065	0.065041
	0.238095	0.914286	0.209524	0.047619	0.028571	0.666667	0.133333	0.019048	0.038095	0.303922	0.362745	0.098039	0.039216	0.098039	0.715686	0.058824	0.068628	0.107843
	0.257426	0.673267	0.613861	0.188119	0.128713	1.24752	0.128713	0.168317	0.277228	0.385321	0.178899	0.16055	0.059633	0.110092	0.56422	0.06422	0.12844	0.077982
	0.37931	0.784483	0.448276	0.198276	0.137931	1.10345	0.12931	0.517241	0.258621	0.520661	0.247934	0.181818	0.057851	0.082645	0.520661	0.057851	0.057851	0.099174
	0.344828	1.82759	0.931035	0.068966	0.206897	2.48276	0.137931	0.034483	0.965517	0.338983	0.29661	0.20339	0.118644	0.09322	1.00847	0.152542	0.101695	0.338983
	0.45098	1.45098	0.627451	0.254902	0.392157	2.07843	0.215686	0.54902	0.372549	0.376582	0.338608	0.126582	0.06962	0.123418	0.693038	0.075949	0.098101	0.129747
	0.275862	0.965517	0.413793	0.034483	0.034483	1.72414	0.103448	0.068966	2.55172	0.277027	0.412162	0.148649	0.060811	0.060811	0.689189	0.074324	0.121622	0.168919
	0.216049	0.858025	0.450617	0.12963	0.080247	1.06173	0.098765	0.382716	0.512346	0.292929	0.222222	0.232323	0.020202	0.070707	0.535354	0.070707	0.090909	0.141414
	0.365385	1.11538	0.557692	0.211538	0.230769	1.55769	0.115385	0.076923	0.211538	0.409091	0.318182	0.227273	0.348485	0.136364	1.04545	0.060606	0.681818	0.121212
	0.327586	0.913793	0.172414	0.155172	0.068966	2.36207	0.293103	0.137931	0.103448	0.136364	0.727273	0.136364	0.636364	0.181818	0.954545	0.272727	0.363636	0.272727
	1.04545	0.681818	0.333333	0.363636	0.227273	1.51515	0.106061	0.287879	0.227273	0.477273	0.375	0.409091	0.147727	0.693182	0.965909	0.079546	3.28409	0.363636
	0.272727	0.590909	0.477273	0.272727	0.113636	1.29545	0.159091	0.227273	4.56818	0.24	0.68	0.13	0.06	0.17	0.3	0.08	0.11	0.1
	0.292308	0.407692	0.3	0.115385	0.084615	0.769231	0.076923	0.076923	0.123077	0.222222	0.222222	0.111111	0.111111	0.222222	0.37037	0.074074	0.222222	2.96296
	0.393617	0.404255	0.37234	0.106383	0.085106	1.32979	0.074468	0.106383	0.138298	0.947368	0.184211	0.605263	0.105263	0.052632	1.07895	0.105263	0.236842	2.44737
	0.508197	1.60656	0.557377	0.385246	0.172131	1.91803	0.229508	0.92623	0.516393	0.285714	1.78571	0.514286	0.171429	0.128571	0.614286	0.028571	0.4	1.88571
	0.509804	0.72549	0.578431	0.431373	0.156863	2.2549	0.137255	0.284314	0.343137	0.449275	0.73913	0.246377	0.173913	0.101449	0.869565	0.115942	0.188406	0.304348
	0.637931	1.51724	0.465517	0.672414	0.362069	1.81034	0.189655	2.18966	0.465517	0.35443	1.68987	0.272152	0.208861	0.120253	0.677215	0.056962	0.177215	0.481013
	0.61039	1.96104	0.558442	0.220779	0.116883	2.44156	0.61039	0.090909	0.142857	0.333333	1.26667	0.466667	0.333333	0	0.866667	0.066667	0.066667	0.133333
	0.296703	1.26374	0.373626	0.197802	0.076923	1.01099	0.065934	0.054945	0.296703	0.326923	0.620192	0.168269	0.25	0.125	0.836538	0.086539	0.139423	1.66827
	0.425926	1.2963	0.648148	0.240741	0.240741	1.24074	0.12963	0.759259	0.203704	0.380282	0.760563	0.521127	0.098592	0.098592	2.04225	0.056338	0.450704	0.704225
	0.25	1.125	0.4375	0.0625	0.0625	1.4375	0	0.375	0.25	0.587879	0.315152	0.284848	0.10303	0.10303	0.769697	0.084849	0.084849	1.31515
	0.44	0.64	0.36	0.173333	0.12	1.02667	0.52	0.093333	0.266667	0.426966	1.53933	0.438202	0.123596	0.101124	0.741573	0.337079	0.202247	0.696629
	0.48062	1.90698	0.666667	0.325581	0.147287	1.97674	0.186047	0.085271	1.06977	0.41791	1.32836	0.283582	0.19403	0.059702	1.38806	0.104478	0.358209	0.253731
	0.604651	1.26744	0.383721	0.290698	0.093023	1.38372	0.162791	0.127907	0.77907	0.6	0.883333	0.316667	0.266667	0.116667	1.48333	0.183333	0.183333	0.2
	0.867925	0.792453	0.245283	0.132075	0.264151	1.24528	0.113208	0.45283	0.471698	0.526316	0.280702	0.508772	0.140351	0.175439	1.84211	0.192982	0.105263	0.22807
	0.414815	0.503704	0.288889	0.125926	0.081482	1.27407	0.088889	0.377778	0.237037	0.47619	0.428571	0.642857	0.119048	0.095238	1.2381	0	0.095238	0.119048
	0.947368	2.73684	1	0.157895	0.157895	1.78947	0.105263	0.210526	0.684211	0.470588	0.205882	0.647059	0.235294	0.264706	0.911765	0.088235	0.117647	0.147059
	0.551724	0.54023	0.321839	0.126437	0.126437	1.58621	0.091954	0.126437	0.425287	0.398551	0.710145	0.471014	0.463768	0.246377	1.06522	0.144928	0.210145	0.188406
	0.384615	0.961538	0.519231	0.192308	0.153846	1.42308	0.076923	0.057692	0.711538	0.392308	0.615385	0.261538	0.138462	0.215385	1.4	0.192308	0.084615	0.069231
	0.516129	1.03226	0.322581	0.290323	0.193548	1.12903	0.612903	0.096774	0.129032	0.319149	0.457447	0.308511	0.138298	0.191489	1.07447	0.191489	0.148936	0.12766
	0.427711	1.43976	0.463855	0.277108	0.138554	1.99398	0.180723	0.668675	0.295181	0.361111	0.731481	0.277778	0.12963	0.055556	0.648148	0.074074	0.203704	0.064815
	0.416667	1.33333	1.08333	0.333333	0.166667	1.25	0.083333	0.111111	0.444444	0.285714	0.186813	0.263736	0.186813	0.131868	0.978022	0.120879	0.043956	0.065934
	0.1875	1.125	0.96875	0.15625	0.28125	1.59375	0.25	0.125	1.34375	0.274194	0.33871	0.322581	0.080645	0.080645	0.564516	0.048387	0.596774	0.096774
	0.721739	0.573913	0.356522	0.234783	0.13913	1.63478	0.113043	0.147826	0.191304	0.340206	0.463918	0.536082	0.051546	0.154639	1.12371	0.113402	0.412371	0.185567
	0.24	0.18	0.26	0.11	0.06	2.07	0.11	0.14	2.07	0.395349	0.589147	0.356589	0.100775	0.186047	0.775194	0.147287	0.79845	0.062016
	0.62963	0.462963	0.185185	0.148148	0.055556	0.777778	0.12963	0.12963	0.148148	0.241071	0.160714	0.178571	0.098214	0.089286	0.401786	0.053571	0.107143	0.089286
	0.293651	0.31746	0.190476	0.087302	0.087302	1.12698	0.166667	0.103175	0.174603	0.343915	0.269841	0.190476	0.068783	0.063492	0.740741	0.206349	0.084656	0.179894
	0.333333	0.809524	0.349206	0.190476	0.126984	1.44444	0.095238	0.190476	0.190476	0.289773	0.335227	0.267045	0.113636	0.147727	1.01705	0.090909	0.181818	0.096591
	0.208861	0.35443	0.221519	0.113924	0.107595	1.06962	0.050633	0.164557	0.544304	0.531915	0.510638	0.553191	0.340426	0.06383	1.19149	0.255319	0.191489	0.12766
	0.486486	0.783784	0.783784	0.378378	0.162162	1.7027	0.135135	0.243243	1.59459	0.293651	0.52381	0.111111	0.103175	0.079365	1.42063	0.190476	0.095238	0.111111
	0.347826	1.40217	0.597826	0.206522	0.043478	1.34783	0.097826	0.108696	0.304348	0.441489	0.37766	0.148936	0.143617	0.143617	1.43617	0.117021	0.117021	0.085106
	0.290323	1.44086	0.311828	0.139785	0.129032	1.54839	0.290323	0.16129	0.139785	0.462687	0.925373	0.552239	0.149254	0.164179	1.13433	0.104478	0.179104	0.402985
	0.354839	0.822581	0.548387	0.193548	0.185484	1.33065	0.129032	0.41129	0.5	0.347826	0.278261	0.26087	0.173913	0.121739	1.09565	0.086957	0.104348	0.034783
	0.305389	1.19162	0.592814	0.167665	0.221557	1.73653	0.149701	0.101796	0.383234	0.372727	0.172727	0.218182	0.027273	0.081818	0.954545	0.154545	0.036364	0.109091
	0.363636	1.27273	0.701299	0.285714	0.077922	1.25974	0.181818	0.142857	0.441558	0.389381	0.212389	0.389381	0.238938	0.088496	1.24779	0.115044	0.176991	0.212389
	0.434211	1.09211	0.710526	0.289474	0.105263	1.76316	0.223684	0.118421	0.960526	0.336364	0.281818	0.318182	0.081818	0.063636	0.7	0.018182	0.081818	0.045455
	0.269231	0.865385	0.211538	0.115385	0.173077	1.55769	0.230769	0.096154	0.288462	0.465969	0.17801	0.225131	0.089005	0.08377	1.85864	0.094241	0.146597	0.125654
	0.335664	0.482517	0.237762	0.090909	0.090909	0.951049	0.104895	0.160839	0.188811	0.306667	0.186667	0.2	0.066667	0.16	1.02667	0.106667	0.12	0.093333
	0.391304	0.978261	0.5	0.23913	0.173913	2.04348	0.173913	0.282609	0.695652	0.534884	0.232558	0.186047	0.139535	0.139535	1.18605	0.093023	0.232558	0.116279
	0.428571	1.11905	0.190476	0.166667	0.261905	1	0.619048	0.119048	0.309524	0.31383	0.452128	0.196809	0.148936	0.143617	1.7234	0.101064	0.265957	0.085106
	0.398374	0.98374	0.447154	0.097561	0.105691	1.4878	0.146341	0.373984	0.227642	0.283019	0.584906	0.490566	0.169811	0.245283	1.32075	0.113208	0.113208	0.377358
	0.354545	1.21818	0.327273	0.127273	0.181818	1.57273	0.427273	0.190909	0.145455	0.44	0.386667	0.426667	0.106667	0.133333	1.56	0.16	0.08	0.16
	0.467066	1.35329	0.60479	0.239521	0.173653	1.63473	0.08982	0.694611	0.407186	0.44	0.8	0.313333	0.113333	0.1	1.70667	0.113333	0.08	0.126667
	0.552632	0.684211	0.868421	0.131579	0.368421	2.10526	0.157895	0.631579	0.368421	0.446602	0.349515	0.126214	0.165049	0.203883	1.1165	0.106796	0.097087	0.087379
	0.365079	0.984127	0.52381	0.095238	0.15873	1.31746	0.126984	0.126984	0.253968	0.28	0.18	0.22	0.06	0.07	0.62	0.08	0.03	0.14
	0.328767	1.06849	0.438356	0.260274	0.164384	2.0137	0.136986	0.123288	0.30137	0.365517	0.393103	0.331034	0.165517	0.144828	1.42759	0.124138	0.165517	0.289655
	0.333333	0.947368	0.491228	0.157895	0.22807	1.49123	0.140351	0.175439	0.596491	0.457627	0.220339	0.38983	0.254237	0.169492	1.54237	0.237288	0.101695	0.186441
	0.65	0.85	0.425	0.075	0.125	1.8	0.05	0.325	0.125	0.606061	0.424242	0.484848	0.141414	0.121212	1.11111	0.060606	0.10101	0.181818
	0.371429	1.02857	0.4	0	0.028571	1.85714	0.085714	0.142857	0.114286	0.424242	0.333333	0.40404	0.131313	0.161616	0.858586	0.060606	0.060606	0.141414
	0.28125	0.546875	0.328125	0.15625	0.1875	1.375	0.078125	0.140625	0.140625	0.478261	0.978261	0.5	0.086957	0.173913	1.58696	0.195652	0.304348	0.347826
	0.335526	0.815789	0.453947	0.144737	0.177632	1.40789	0.078947	0.309211	0.611842	0.383721	0.825581	0.5	0.162791	0.162791	1.18605	0.127907	0.255814	0.418605
	0.384615	1.30769	0.410256	0.179487	0.102564	2.92308	0.205128	0.153846	0.205128	0.338235	0.727941	0.360294	0.154412	0.073529	1.56618	0.154412	0.308824	0.147059
	0.338462	0.738462	0.353846	0.123077	0.153846	1.81538	0.123077	0.2	0.215385	0.358491	0.773585	0.433962	0.320755	0.037736	1.73585	0.415094	0.150943	0.245283
	0.47191	0.595506	0.47191	0.134831	0.146067	1.49438	0.179775	0.168539	0.179775	0.757576	1.06061	0.757576	0.272727	0.151515	3.09091	0.060606	0.181818	0.363636
	0.282051	1.07692	0.923077	0.076923	0.153846	1.15385	0.051282	0.153846	0.769231	0.647059	0.352941	0.176471	0.294118	0.117647	1.58824	0.235294	0.352941	0.235294
	0.322581	2.80645	0.83871	0.387097	0.322581	1.93548	0.129032	0.16129	1.03226	0.629032	0.209677	0.298387	0.096774	0.153226	1.00806	0.112903	0.741935	0.169355
	0.289855	2.33333	0.811594	0.492754	0.101449	1.95652	0.144928	0.289855	0.565217	0.185185	1.16667	0.277778	0.111111	0.074074	1.66667	0.12963	0.166667	0.222222
	0.411765	1.375	0.639706	0.235294	0.117647	1.54412	0.117647	0.352941	0.580882	0.224719	0.146067	0.179775	0.101124	0.191011	1.11236	0.067416	0.05618	0.044944
	0.385542	0.722892	0.542169	0.120482	0.240964	1.36145	0.180723	0.26506	0.60241	0.369231	0.384615	0.323077	0.107692	0.215385	1.63077	0.153846	0.153846	0.138462
	0.226415	0.509434	0.518868	0.150943	0.188679	1.63208	0.103774	0.669811	0.245283	0.446429	0.285714	0.428571	0.178571	0.089286	1.55357	0.107143	0.160714	0.607143
	0.595745	0.404255	0.425532	0.06383	0.106383	1.29787	0.276596	2.3617	0.148936	0.431373	0.54902	0.745098	0.098039	0.254902	1.92157	0.137255	0.156863	0.27451
	0.48	1.776	0.648	0.312	0.216	1.44	0.384	0.2	0.768	0.565657	0.383838	0.393939	0.20202	0.191919	1.45455	0.10101	0.10101	0.232323
	0.315315	1.01802	0.531532	0.126126	0.189189	1.36036	0.486486	0.216216	0.234234	0.497268	0.868852	0.47541	0.224044	0.163934	1.88525	0.153005	0.169399	0.234973
	0.311111	0.088889	0.222222	0.177778	0.088889	2.08889	0.022222	0.2	0.177778	0.25	0.883333	0.183333	0.216667	0.116667	0.7	0.066667	0.066667	0.35
	0.211765	0.258824	0.211765	0.129412	0.141176	1.55294	0.094118	2.41176	0.117647	0.633333	0.366667	0.4	0.066667	0.266667	1.66667	0.066667	0.1	0.2
	0.358974	1.33333	0.487179	0.282051	0.102564	2	0.076923	0.051282	0.307692	0.324607	0.246073	0.256545	0.167539	0.13089	1.42408	0.099476	0.136126	0.151832
	0.326923	0.576923	0.25	0.153846	0.096154	0.807692	0.115385	0.134615	0.134615	0.387435	0.680628	0.340314	0.120419	0.167539	1.25131	0.198953	0.078534	0.120419
	0.380531	0.548673	0.19469	0.088496	0.097345	0.867257	0.106195	0.106195	2.27434	0.333333	0.426667	0.2	0.133333	0.106667	1.24	0.093333	0.08	0.213333
	0.432432	0.391892	0.351351	0.135135	0.148649	1.28378	0.081081	0.135135	0.175676	0.231343	0.149254	0.156716	0.11194	0.074627	0.380597	0.044776	0.164179	0.08209
	0.36	0.82	0.38	0.14	0.14	0.9	0.02	0.14	0.36	0.315789	0.178947	0.368421	0.052632	0.084211	1.02105	0.084211	0.031579	0.210526
	0.358491	0.811321	0.40566	0.339623	0.160377	1.25472	0.09434	0.160377	0.150943	0.35	0.3	0.35	0.3	0.083333	1.66667	0.116667	0.183333	0.383333
	0.469388	0.785714	0.5	0.122449	0.153061	1.62245	0.112245	0.214286	0.193878	0.24537	0.333333	0.203704	0.134259	0.064815	1.01389	0.092593	0.101852	0.12963
	0.472222	2.25	0.75	0.277778	0.111111	1.66667	0.083333	0.194444	0.25	0.229885	0.425287	0.298851	0.183908	0.068966	1.54023	0.137931	0.137931	0.068966
	0.253521	1.22535	0.605634	0.225352	0.15493	1.60563	0.084507	0.140845	0.492958	0.276471	0.464706	0.129412	0.105882	0.070588	0.835294	0.076471	0.082353	0.076471
	0.317647	0.4	0.352941	0.141176	0.117647	2	0.094118	0.364706	0.129412	0.394366	0.605634	0.183099	0.056338	0.098592	1.49296	0.183099	0.183099	0.042254
	0.350877	0.421053	0.342105	0.140351	0.105263	1.4386	0.219298	0.368421	0.359649	0.5625	0.270833	0.166667	0.083333	0.145833	1.97917	0.145833	0.020833	0.041667
	0.293103	0.293103	0.224138	0.189655	0.103448	1.10345	0.051724	0.224138	0.310345	0.302083	0.21875	0.385417	0.072917	0.104167	1.27083	0.145833	0.0625	0.0625
	0.467742	2.32258	0.774194	0.33871	0.145161	1.66129	0.193548	0.33871	0.370968	0.369048	0.869048	0.452381	0.214286	0.095238	1.41667	0.107143	0.25	0.119048
	0.489362	0.361702	0.340426	0.12766	0.170213	1.6383	0.085106	0.404255	0.106383	0.568807	0.733945	0.284404	0.211009	0.275229	1.99083	0.146789	0.238532	0.155963
	0.349206	0.698413	0.190476	0.126984	0.095238	1.12698	0.047619	0.126984	0.285714	0.311111	0.466667	0.355556	0.177778	0.288889	0.644444	0.155556	0.133333	0.155556
	0.417219	0.847682	0.178808	0.225166	0.10596	1.0596	0.172185	0.13245	0.112583	0.428571	0.5	0.303571	0.214286	0.214286	1.08929	0.178571	0.107143	0.142857
	0.274194	0.403226	0.231183	0.091398	0.075269	1.07527	0.069893	0.155914	0.11828	0.417391	0.356522	0.226087	0.104348	0.130435	1.65217	0.2	0.130435	0.382609
	0.592593	0.555556	0.314815	0.111111	0.185185	1.37037	0.148148	0.203704	0.518519	0.492958	0.408451	0.295775	0.15493	0.211268	2.23944	0.15493	0.098592	0.28169
	0.537037	1.60185	0.657407	0.222222	0.148148	1.69444	0.685185	0.083333	0.731481	0.386364	0.409091	0.25	0.113636	0.068182	0.784091	0.102273	0.022727	0.113636
	0.545455	1.45455	0.545455	0.590909	0.272727	1.68182	0.045455	3.72727	1.63636	0.350877	0.877193	0.578947	0.298246	0.105263	1.24561	0.157895	0.140351	0.122807
	0.447368	0.789474	0.394737	0.289474	0.184211	0.763158	0.131579	0.315789	0.421053	0.426471	0.5	0.632353	0.191176	0.117647	1.79412	0.088235	0.161765	0.058824
	0.466667	2.4	0.666667	0.133333	0.333333	1.46667	0.066667	0.133333	1	0.445652	0.217391	0.434783	0.23913	0.195652	1.47826	0.195652	0.119565	0.836957
	0.411765	1.26471	0.470588	0.441176	0.205882	1.29412	0.117647	4.38235	0.264706	0.253886	0.222798	0.15544	0.062176	0.062176	0.632124	0.056995	0.062176	0.041451
	0.292683	0.902439	0.463415	0.231707	0.109756	1.31707	0.097561	0.378049	0.658537	0.471154	0.336538	0.375	0.288462	0.096154	1.82692	0.182692	0.125	0.480769
	0.378378	0.364865	0.175676	0.067568	0.108108	1.14865	0.094595	0.162162	0.081081	0.341772	0.455696	0.316456	0.151899	0.202532	1.17722	0.164557	0.101266	0.139241
	0.278481	1.20253	0.544304	0.291139	0.202532	2.08861	0.139241	0.21519	0.468354	0.481651	0.683486	0.302752	0.238532	0.197248	1.43578	0.151376	0.16055	0.169725
	0.382022	1.38764	0.629214	0.286517	0.140449	1.98315	0.08427	0.117978	0.370787	0.295082	0.508197	0.393443	0.065574	0.065574	1.29508	0.245902	1.55738	0.114754
	0.597826	1.25	0.913043	0.25	0.23913	1.59783	0.141304	0.23913	0.152174	0.554217	0.373494	0.289157	0.192771	0.156627	0.963855	0.108434	0.060241	0.120482
	0.517544	0.570175	0.324561	0.140351	0.140351	1.38596	0.131579	0.333333	0.131579	0.532258	0.596774	0.451613	0.258065	0.080645	1.87097	0.096774	0.080645	0.177419
	0.431034	1.03448	0.37931	0.241379	0.155172	1.46552	1.08621	0.189655	0.293103	0.494737	0.347368	0.421053	0.294737	0.294737	1.27368	0.189474	0.136842	0.157895
	0.545455	1.39394	0.515152	0.121212	0.242424	1.69697	0.090909	0.363636	0.30303	0.429907	0.757009	0.429907	0.261682	0.186916	2.34579	0.130841	0.242991	0.439252
	0.328358	0.507463	0.447761	0.298507	0.19403	1.1791	0.134328	0.179104	0.253731	0.363636	0.557576	0.175758	0.169697	0.2	1.87273	0.121212	0.212121	0.157576
	0.052632	0.368421	0.263158	0.368421	0.105263	0.684211	0	0.157895	0	0.794872	0.153846	0.487179	0.205128	0.153846	1.66667	0.128205	0.051282	0.282051
	0.370787	1.35955	0.47191	0.134831	0.168539	1.23595	0.41573	0.05618	0.370787	0.5	0.0625	0.375	0.0625	0.25	1.1875	0.125	0.375	0.1875
	0.428571	0.757143	0.557143	0.271429	0.2	1.74286	0.114286	0.071429	0.271429	0.724138	0.37931	0.310345	0.206897	0.344828	1.51724	0.172414	0.103448	0.206897
	0.257143	1.58571	0.285714	0.142857	0.185714	1.28571	0.6	0.071429	0.185714	0.41791	0.656716	0.238806	0.059702	0.208955	1.32836	0.253731	0.164179	0.029851
	0.2	0.828571	0.171429	0.028571	0.028571	1.08571	0.114286	0.828571	0.114286	0.411215	0.504673	0.411215	0.158879	0.11215	2.07477	0.214953	0.186916	0.158879
	0.315789	0.381579	0.039474	0.039474	0.026316	0.697368	0.039474	0.131579	0.078947	0.505556	0.644444	0.311111	0.238889	0.205556	1.15556	0.183333	0.205556	0.288889
	0.136364	0.636364	0.636364	0.045455	0.045455	1.18182	0.454545	0.045455	0.409091	0.378947	0.294737	0.305263	0.189474	0.115789	1.32632	0.126316	0.094737	0.063158
	0.09901	0.277228	0.128713	0.178218	0.069307	0.415842	0.059406	0.792079	0.366337	0.438596	0.350877	0.315789	0.245614	0.052632	2.40351	0.157895	1.21053	0.017544
	0.314286	0.47619	0.371429	0.27619	0.209524	1.2	0.057143	0.609524	0.285714	0.430769	0.338462	0.230769	0.184615	0.169231	1.93846	0.061539	0.092308	0.184615
	0.313953	0.395349	0.151163	0.232558	0.069767	0.697674	0.046512	0.767442	0.883721	0.789474	0.403509	0.596491	0.508772	0.403509	1.85965	0.245614	0.368421	0.350877
	0.415094	0.566038	0.264151	0.358491	0.056604	0.830189	0.113208	0.283019	0.396226	0.459016	0.459016	0.368852	0.131148	0.106557	1.16393	0.196721	0.081967	0.106557
	0.325581	0.511628	0.232558	0.174419	0.174419	0.813953	0.174419	0.337209	0.372093	0.419847	0.419847	0.145038	0.229008	0.160305	1.08397	0.08397	0.122137	0.21374
	1.01942	0.475728	0.291262	0.262136	0.116505	1.27184	0.165049	3.95146	0.854369	0.542857	0.185714	0.357143	0.228571	0.214286	1.45714	0.171429	0.171429	0.342857
	0.333333	0.153153	0.243243	0.27027	0.171171	0.765766	0.153153	0.927928	0.351351	0.442623	1.54098	0.344262	0.327869	0.032787	1.14754	0.065574	0.098361	0.295082
	0.615385	1.42308	0.384615	0.615385	0.346154	1.69231	0.153846	8.73077	0.692308	0.424	0.256	0.296	0.096	0.12	1.28	0.08	0.12	0.112
	0.62963	0.271605	0.679012	0.308642	0.283951	0.975309	0.17284	0.444444	1.17284	0.530488	0.871951	0.189024	0.103659	0.054878	1.38415	0.134146	0.115854	0.280488
	0.60241	0.325301	0.361446	0.590361	0.385542	1.31325	0.120482	5.13253	0.73494	0.405172	0.318966	0.258621	0.068966	0.137931	1.08621	0.103448	0.112069	0.043103
	0.558659	0.547486	0.424581	0.24581	0.234637	0.972067	0.122905	4.87709	0.463687	0.342466	0.123288	0.356164	0.123288	0.09589	1.24658	0.136986	0.068493	0.054795
	0.425373	2	0.537313	0.447761	0.253731	1.22388	0.208955	2.35821	0.38806	0.941176	0.191176	0.352941	0.044118	0.117647	2.58824	0.147059	0.176471	0.544118
	0.414894	0.351064	0.276596	0.244681	0.106383	0.861702	0.138298	0.148936	0.521277	0.372727	0.181818	0.154545	0.1	0.1	1.23636	0.118182	0.163636	0.145455
	0.425	0.875	0.6	0.325	0.3125	1.2125	0.1125	8.6125	0.2125	0.389381	0.725664	0.123894	0.212389	0.115044	1.28319	0.141593	0.097345	0.150442
	0.27193	0.438596	0.307018	0.421053	0.131579	1.45614	0.122807	0.45614	0.517544	0.433333	0.566667	0.333333	0.066667	0.066667	1.23333	0.1	0.166667	0.1
	0.809524	0.761905	0.571429	0.380952	0.47619	1.28571	0.52381	11	0.238095	0.753623	0.695652	0.217391	0.333333	0.188406	1.66667	0.434783	0.130435	0.130435
	0.453125	0.541667	0.375	0.369792	0.25	0.989583	0.255208	1.67188	0.255208	0.5	1.13415	0.134146	0.097561	0.073171	1.02439	0.085366	0.304878	0.134146
	0.354839	1.77419	0.397849	0.526882	0.376344	0.967742	0.139785	7.60215	1.08602	0.653846	1.15385	0.807692	0.730769	0.384615	2.69231	0.192308	0.307692	0.153846
	0.331169	0.584416	0.363636	0.402597	0.194805	0.987013	0.207792	0.487013	0.402597	0.541936	0.490323	0.251613	0.232258	0.180645	1.32903	0.116129	0.2	0.154839
	0.38961	2.09091	0.337662	0.376623	0.220779	0.961039	0.090909	2.01299	0.207792	0.316667	0.983333	0.366667	0.466667	0.133333	1.25	0.116667	1.06667	0.15
	0.35	1.11667	0.383333	0.316667	0.266667	1.45	0.1	3.06667	0.3	0.583333	0.222222	0.138889	0.055556	0.277778	1.88889	0.083333	0.166667	0.111111
	0.516854	1.88764	0.511236	0.63764	0.261236	1.43539	0.176966	5.18258	0.741573	0.566038	0.301887	0.113208	0.226415	0.132075	1.64151	0.207547	0.188679	0.113208
	0.456522	1.15217	0.608696	0.413043	0.152174	1.86957	0.282609	1.08696	0.847826	0.269231	0.371795	0.371795	0.192308	0.115385	0.833333	0.076923	0.141026	0.025641
	0.445946	0.527027	0.297297	0.351351	0.283784	0.837838	0.175676	2.98649	0.337838	0.438356	0.191781	0.246575	0.136986	0.191781	1.43836	0.136986	0.143836	0.116438
	0.628205	1.44872	0.423077	0.397436	0.461538	2.19231	0.192308	11.6795	0.75641	0.658333	0.541667	0.391667	0.1	0.125	1.80833	0.116667	0.066667	0.108333
	0.411765	0.623529	0.4	0.211765	0.152941	1.14118	0.152941	0.988235	0.517647	0.415094	0.471698	0.339623	0.207547	0.09434	1.56604	0	0.132075	0.037736
	0.529412	0.45098	0.27451	0.313726	0.215686	1.07843	0.176471	0.843137	0.294118	0.241803	0.344262	0.245902	0.098361	0.094262	0.991803	0.073771	0.061475	0.081967
	0.408046	0.563218	0.482759	0.5	0.321839	1.17241	0.137931	2.32184	0.390805	0.193548	0.774194	0.129032	0.096774	0.096774	1.29032	0.096774	0.064516	0.096774
	0.547945	1.16438	0.383562	0.424658	0.273973	1.58904	0.054795	3.57534	0.287671	0.384615	0.038462	0.346154	0.076923	0.269231	1.42308	0	0.038462	0
	0.494118	0.317647	0.458824	0.270588	0.235294	1.84706	0.188235	0.647059	0.223529	0.354167	0.375	0.5	0.0625	0.104167	1.72917	0.083333	0.0625	0.1875
	0.4375	1.07031	0.296875	0.515625	0.421875	1.13281	0.273438	1.09375	0.328125	0.337143	0.474286	0.217143	0.171429	0.114286	1.54857	0.125714	0.085714	0.097143
	0.614173	0.795276	0.496063	0.511811	0.267717	1.08661	0.149606	15.4252	0.692913	0.41791	0.104478	0.268657	0.149254	0.179104	0.985075	0.074627	0.074627	0.104478
	0.269841	0.650794	0.619048	0.492063	0.365079	0.968254	0.126984	9.31746	0.52381	0.376471	0.176471	0.235294	0.064706	0.088235	0.982353	0.088235	0.129412	0.088235
	0.575758	0.545455	0.878788	0.363636	0.30303	0.818182	0.090909	8.75758	0.363636	0.168831	0.422078	0.181818	0.155844	0.097403	0.428571	0.038961	0.077922	0.136364
	0.635294	0.541176	0.282353	0.541176	0.2	1.17647	0.223529	0.823529	0.352941	0.322034	0.474576	0.118644	0.033898	0.050848	0.559322	0.033898	0.067797	0.033898
	0.3	0.85	0.28125	0.3625	0.175	0.80625	0.1	1.025	0.65	0.25	0.689655	0.12931	0.103448	0.12931	0.827586	0.094828	0.094828	0.060345
	0.263158	0.368421	0.22807	0.526316	0.122807	0.807018	0.122807	1.52632	0.438596	0.296296	0.123457	0.160494	0.111111	0.098765	1.09877	0.061728	0.037037	0.185185
	0.41954	1.06897	0.448276	0.454023	0.252874	1.07471	0.132184	6.83908	0.695402	0.274725	0.208791	0.351648	0.120879	0.142857	0.89011	0.054945	0.065934	0.076923
	0.55	1.225	0.416667	0.408333	0.266667	1.99167	0.125	1.125	0.679167	0.294686	0.917874	0.15942	0.096618	0.10628	1.18357	0.096618	0.086957	0.077295
	0.3875	0.325	0.2875	0.275	0.2	0.7375	0.175	0.475	0.0875	0.24812	0.142857	0.150376	0.135338	0.112782	0.864662	0.105263	0.112782	0.097744
	0.389381	0.424779	0.380531	0.283186	0.19469	0.955752	0.150442	3.69912	0.460177	0.428571	0.333333	0.349206	0.253968	0.253968	1.46032	0.190476	0.111111	0.142857
	0.492537	0.231343	0.626866	1.20896	0.440298	1.21642	0.19403	0.462687	0.686567	0.306306	0.108108	0.405405	0.063063	0.207207	1.05405	0.09009	0.027027	0.18018
	0.177083	0.677083	0.177083	0.114583	0.135417	0.864583	0.072917	2.96875	0.166667	0.354545	0.218182	0.181818	0.145455	0.145455	1.06818	0.15	0.159091	0.140909
	0.653465	0.648515	0.490099	2.05941	0.405941	1.46535	0.267327	0.465347	1.00495	0.226804	0.103093	0.453608	0.278351	0.113402	1.43299	0.061856	0.103093	0.082474
	0.4875	0.8875	0.4	0.45	0.35	1.65	0.15	0.5125	0.5125	0.506024	0.313253	0.445783	0.216867	0.144578	1.13253	0.13253	0.084337	0.168675
	0.151515	1.93939	0.545455	0.727273	0.151515	0.878788	0.181818	0.242424	0.424242	0.605442	0.285714	0.251701	0.272109	0.129252	1.72789	0.07483	0.176871	0.585034
	0.44	0.656	0.432	0.368	0.192	1.432	0.272	0.792	0.576	0.24	0.2	0.12	0.06	0.12	1.14	0.14	0.14	0.16
	0.537415	0.496599	0.353741	0.333333	0.394558	1.61224	0.115646	0.435374	0.469388	0.402597	0.422078	0.194805	0.233766	0.149351	0.831169	0.11039	0.162338	0.136364
	0.366412	0.274809	0.343511	0.312977	0.21374	0.839695	0.145038	0.641221	0.274809	0.34555	0.277487	0.230366	0.198953	0.141361	1.10995	0.151832	0.104712	0.204188
	0.333333	0.083333	0.277778	0.222222	0.555556	1.13889	0.055556	0.472222	0.194444	0.444444	0.527778	0.138889	0.111111	0.194444	1.19444	0.111111	0.111111	0.222222
	0.643678	0.45977	0.137931	0.321839	0.241379	0.781609	0.103448	2.88506	0.551724	0.574713	0.862069	0.402299	0.390805	0.137931	1.51724	0.114943	0.655172	0.218391
	0.369863	0.136986	0.246575	0.260274	0.246575	1.60274	0.191781	5	0.356164	0.338462	0.307692	0.4	0.169231	0.061539	0.892308	0.123077	0.169231	0.169231
	0.238095	1.54762	0.357143	0.452381	0.238095	1.59524	0.214286	7.04762	0.285714	0.189189	1.08108	0.126126	0.243243	0.144144	1.18919	0.099099	0.135135	0.279279
	0.7	0.891667	0.5	0.375	0.25	1.48333	0.166667	15.9667	1.55	0.887097	0.483871	0.419355	0.225806	0.096774	1.91935	0.112903	0.112903	0.306452
	0.475904	0.686747	0.536145	0.5	0.415663	1.4759	0.253012	8.35542	0.403614	0.351351	0.324324	0.162162	0.189189	0.027027	0.864865	0.162162	0.108108	0.918919
	0.492308	1	0.523077	0.615385	0.307692	1.12308	0.2	4.44615	0.384615	0.268456	0.060403	0.167785	0.067114	0.107383	0.624161	0.060403	0.067114	0.020134
	0.456376	1.08725	0.644295	0.744966	0.241611	1.42282	0.181208	1.45638	0.402685	0.333333	0.282051	0.294872	0.128205	0.141026	1.76923	0.128205	0.166667	0.371795
	0.720588	0.691176	0.617647	1.5098	0.5	1.66667	0.230392	1.86765	0.892157	0.54902	0.137255	0.372549	0.254902	0.176471	0.843137	0.156863	0.156863	0.235294
	0.402062	1.01031	0.597938	0.608247	0.206186	1.07216	0.257732	0.752577	0.278351	0.272727	0.163636	0.236364	0.090909	0.2	0.690909	0.090909	0.072727	0.109091
	0.364486	1.24299	0.476636	0.523364	0.327103	2.28972	0.121495	10.243	0.579439	0.264706	0.345588	0.330882	0.220588	0.198529	1.45588	0.205882	0.117647	0.132353
	0.387097	0.967742	0.677419	0.451613	0.354839	1.3871	0.354839	2.06452	0.451613	0.333333	0.356725	0.169591	0.134503	0.105263	0.789474	0.146199	0.087719	0.122807
	0.4125	0.4875	0.4875	0.34375	0.275	0.8	0.16875	1.69375	0.2625	0.46	0.64	0.32	0.04	0.16	1.74	0.04	0.2	0.22
	0.741573	0.752809	0.601124	1.17416	0.544944	1.76966	0.174157	0.494382	1.17978	0.561644	0.328767	0.479452	0.219178	0.150685	2.24658	0.123288	0.164384	0.164384
	0.297297	0.932432	0.445946	0.445946	0.216216	0.864865	0.040541	4.78378	0.378378	0.5	0.619048	0.142857	0.547619	0.238095	1.33333	0.095238	1.61905	0.047619
	0.697674	0.94186	0.593023	0.511628	0.22093	1.43023	0.127907	5.65116	0.360465	0.367521	0.529915	0.376068	0.136752	0.128205	1.47863	0.179487	0.119658	0.136752
	0.278481	0.683544	0.417722	0.341772	0.151899	0.886076	0.101266	0.898734	0.227848	0.625	0.770833	0.458333	0.166667	0.1875	1.54167	0.104167	0.541667	0.333333
	0.644295	1.09396	0.510067	0.503356	0.328859	1.98658	0.181208	23.0067	0.557047	0.452381	0.285714	0.785714	0.22619	0.142857	1.61905	0.119048	0.27381	0.178571
	0.606061	0.757576	0.666667	0.909091	0.272727	1.24242	0.393939	14.5758	0.848485	0.30303	0.606061	0.30303	0.166667	0.242424	1.31818	0.090909	0.136364	0.242424
	0.545455	1.15584	0.37013	0.538961	0.207792	1.74026	0.084416	0.350649	0.357143	0.375	0.296875	0.21875	0.0625	0.203125	1.57813	0.140625	0.171875	0.15625
	0.442308	0.923077	0.423077	0.557692	0.346154	1.40385	0.019231	3.42308	0.807692	0.413793	0.37931	0.137931	0.077586	0.155172	1.50862	0.146552	0.103448	0.155172
	0.530612	0.795918	0.469388	1.38776	0.408163	1.73469	0.22449	0.408163	1.28571	0.42623	0.213115	0.229508	0.344262	0.213115	1.62295	0.147541	0.196721	0.163934
	0.266667	0.666667	0.466667	0.533333	0.266667	0.733333	0.066667	0.4	0.333333	0.716667	0.85	0.4	0.316667	0.35	1.93333	0.1	0.15	0.15
	0.473118	0.387097	0.397849	0.27957	0.182796	0.655914	0.16129	0.397849	0.44086	0.529412	0.176471	0.294118	0.352941	0.235294	1.11765	0.176471	0.058824	0.117647
	0.313726	0.941176	0.411765	0.627451	0.137255	0.568627	0.058824	1.92157	0.313726	0.317757	0.429907	0.17757	0.224299	0.065421	0.88785	0.11215	0.140187	1.99065
	0.518519	0.444444	0.296296	0.462963	0.333333	1.03704	0.203704	0.481481	0.296296	0.493151	0.205479	0.260274	0.205479	0.136986	1.12329	0.123288	0.150685	0.136986
	0.148148	1.37037	0.185185	0.518519	0.148148	0.777778	0.185185	7.96296	0.259259	0.848485	0.348485	0.484848	0.318182	0.318182	2.40909	0.151515	0.106061	0.621212
	0.392857	1.03571	0.5	0.357143	0.357143	2.32143	0.035714	1.64286	0.321429	0.823529	0.352941	0.764706	0.470588	0.117647	1.88235	0.176471	0.117647	0.764706
	0.538462	0.738462	0.369231	0.615385	0.292308	1.43077	0.092308	1.93846	0.323077	0.32967	0.703297	0.208791	0.197802	0.164835	1.05495	0.098901	0.054945	0.131868
	0.263158	1.21053	0.315789	0.912281	0.192982	1.12281	0.175439	1.92982	0.596491	0.607143	0.285714	0.642857	0.133929	0.071429	1.51786	0.133929	0.080357	0.366071
	0.508929	1.71429	0.598214	0.375	0.223214	1.22321	0.125	0.446429	0.482143	0.306122	0.428571	0.357143	0.183673	0.122449	1.13265	0.091837	0.163265	0.183673
	0.461538	0.448718	0.294872	0.666667	0.141026	1.14103	0.205128	0.74359	0.128205	0.37037	0.296296	0.222222	0.074074	0.185185	0.518519	0.037037	0.037037	0.074074
	0.344262	0.770492	0.540984	0.57377	0.393443	1.03279	0.196721	0.967213	0.704918	0.302439	0.263415	0.190244	0.117073	0.146341	0.990244	0.156098	0.15122	0.17561
	0.658537	0.487805	0.487805	0.365854	0.414634	1.09756	0.268293	1	0.390244	0.45614	0.192982	0.175439	0.175439	0.122807	0.947368	0.122807	0.298246	0.122807
	0.435644	0.643564	0.465347	0.405941	0.39604	0.524752	0.178218	0.811881	0.712871	0.245098	1.28431	0.313726	0.235294	0.117647	1.26471	0.137255	0.098039	3.19608
	0.298969	0.56701	0.309278	0.319588	0.154639	0.907216	0.103093	0.804124	0.216495	0.238095	1	0.444444	0.15873	0.190476	0.952381	0.15873	0.52381	0.428571
	0.272059	0.308824	0.264706	0.345588	0.154412	0.669118	0.125	0.411765	0.272059	0.427083	0.21875	0.28125	0.083333	0.208333	0.854167	0.083333	0.052083	3.89583
	0.605263	1.80702	0.701754	0.807018	0.385965	1.07018	0.131579	16.8158	0.763158	0.241379	0.37931	0.103448	0.241379	0.206897	0.586207	0.034483	0.137931	0.137931
	0.407767	0.597087	0.514563	0.359223	0.412621	1.46602	0.160194	9.65534	0.616505	0.291139	0.64557	0.316456	0.227848	0.202532	1.20253	0.088608	0.164557	0.64557
	0.413793	1.2069	0.448276	0.517241	0.258621	0.896552	0.241379	0.844828	0.293103	0.410256	0.666667	0.410256	0.307692	0.08547	1.16239	0.111111	0.051282	0.162393
	0.57554	0.446043	0.453237	0.510791	0.338129	1.25899	0.309353	6.38129	0.920863	0.410256	0.538462	0.384615	0.153846	0.076923	0.948718	0.089744	0.166667	0.346154
	0.517241	0.862069	0.689655	1.10345	0.310345	1.13793	0.172414	5.10345	0.793103	0.490196	0.627451	0.254902	0.166667	0.186275	0.794118	0.078431	0.088235	0.254902
	0.322034	0.508475	0.288136	0.211864	0.135593	1	0.161017	1.21186	0.237288	0.448276	0.183908	0.206897	0.16092	0.103448	0.91954	0.137931	0.045977	0.298851
	0.295455	0.75	0.386364	0.318182	0.227273	1.20455	0.090909	5.04545	0.909091	0.564593	0.899522	0.267943	0.181818	0.191388	1.45455	0.181818	0.205742	0.177033
	0.378378	1.86486	0.648649	0.459459	0.27027	2.16216	0.135135	5.91892	0.459459	0.531532	0.72973	0.234234	0.693694	0.18018	1.2973	0.144144	0.27027	0.09009
	0.578947	0.894737	0.394737	0.289474	0.157895	1.06579	0.171053	8.73684	0.368421	0.338235	0.117647	0.352941	0.191176	0.161765	1.19118	0.132353	0.235294	0.058824
	0.551724	0.913793	0.724138	0.275862	0.189655	1.12069	0.275862	16.7414	0.517241	0.363636	0.292929	0.131313	0.151515	0.20202	0.717172	0.111111	0.121212	0.060606
	0.5	0.810811	0.364865	0.337838	0.243243	1.06757	0.162162	26.8649	0.581081	0.621302	0.502959	0.378698	0.213018	0.213018	1.46154	0.130178	0.153846	0.136095
	0.42029	0.463768	0.405797	0.463768	0.217391	0.884058	0.202899	0.376812	0.623188	0.560606	0.621212	0.484848	0.318182	0.090909	1.07576	0.242424	0.181818	0.257576
	0.576923	1.05128	0.576923	0.371795	0.217949	1.78205	0.371795	5.29487	0.448718	0.375	0.375	0.421875	0.15625	0.09375	0.640625	0.078125	0.109375	0.5625
	0.402597	0.675325	0.701299	0.415584	0.363636	0.935065	0.194805	0.545455	1.1039	0.653333	0.76	0.333333	0.306667	0.2	0.866667	0.146667	1.50667	0.173333
	0.564885	0.870229	0.435115	0.442748	0.366412	1.68702	0.145038	3.06107	0.51145	0.5	0.466102	0.576271	0.127119	0.220339	1.97458	0.118644	0.186441	0.432203
	0.398374	0.365854	0.308943	0.260163	0.170732	0.821138	0.130081	0.98374	0.390244	0.317073	0.286585	0.170732	0.158537	0.073171	0.804878	0.079268	0.030488	0.073171
	0.215385	0.369231	0.369231	0.292308	0.246154	0.753846	0.153846	0.8	0.246154	0.304348	1.32609	0.543478	0.282609	0.108696	1.19565	0.130435	0.086957	0.282609
	0.266667	0.371429	0.27619	0.27619	0.27619	1.48571	0.12381	0.409524	0.390476	0.445652	0.304348	0.304348	0.173913	0.141304	1.40217	0.228261	0.119565	0.141304
	0.296296	0.527778	0.277778	0.314815	0.12037	0.564815	0.240741	17.3241	0.166667	0.457143	1.97143	0.742857	0.314286	0.142857	1.51429	0.114286	0.114286	0.228571
	0.424658	0.835616	0.315068	0.260274	0.246575	1.08219	0.219178	0.986301	2.12329	0.196078	0.058824	0.176471	0.058824	0.098039	0.862745	0.019608	0	0.215686
	0.5	0.8125	0.484375	0.40625	0.296875	0.46875	0.21875	2.0625	0.90625	0.527778	0.25	0.277778	0.083333	0.166667	1.63889	0.138889	0.083333	0.361111
	0.472222	0.611111	0.333333	0.472222	0.222222	0.722222	0.125	0.611111	0.597222	0.467018	0.74934	0.385224	0.253298	0.137203	1.69129	0.139842	3.62533	0.171504
	0.421875	0.359375	0.21875	0.25	0.265625	0.6875	0.28125	18.8125	0.28125	0.295455	0.454545	0.397727	0.318182	0.159091	1.32955	0.181818	0.170455	0.090909
	0.452055	0.589041	0.30137	0.424658	0.232877	1.06849	0.191781	1.35616	0.342466	0.452941	0.570588	0.282353	0.229412	0.152941	1.65294	0.152941	0.941176	0.282353
	0.477612	0.783582	0.41791	0.402985	0.223881	1.10448	0.134328	9.59702	0.723881	0.391753	0.159794	0.226804	0.123711	0.056701	0.876289	0.123711	0.159794	0.097938
	0.462963	1.83333	0.425926	0.462963	0.12963	2.2963	0.055556	0.425926	0.740741	0.5	0.462963	0.12963	0.092593	0.12963	2.27778	0.092593	0.222222	0.203704
	0.41573	0.438202	0.337079	0.393258	0.348315	1.41573	0.213483	6.48315	1.10112	0.413462	0.278846	0.259615	0.163462	0.163462	0.990385	0.096154	0.115385	0.173077
	0.381215	0.651934	0.497238	0.403315	0.149171	1.27624	0.171271	8.29282	0.375691	0.407767	0.543689	0.126214	0.213592	0.165049	1.01942	0.067961	0.300971	0.184466
	0.306667	0.453333	0.56	0.186667	0.186667	1	0.12	0.733333	0.506667	0.452381	0.166667	0.47619	0.202381	0.130952	1.04762	0.095238	0.119048	0.083333
	0.303797	0.607595	0.265823	0.392405	0.202532	1.22785	0.189873	0.734177	0.21519	0.390625	0.265625	0.359375	0.171875	0.195313	1.375	0.195313	0.109375	0.25
[truncated: 1,190 more rows]

## Sheet: Figure 3D
	Cluster 1	Cluster 2	Cluster 3	Cluster 4	Cluster 5	Cluster 6	Cluster 7
PWOH	30.14	22.73	9.21	4.72	7.73	11.76	13.7
PWH	11.1	13.17	20.28	19.9	16.91	11.44	7.2
ROI	Cell	HIVStatus	PhenoGraph
78	666	0	1
78	690	0	1
78	1575	0	1
78	1598	0	1
77	434	1	5
77	501	1	1
76	850	0	1
76	974	0	2
76	1080	0	1
76	1168	0	1
76	1186	0	6
76	1197	0	6
76	1242	0	1
76	1283	0	2
76	1312	0	1
76	1334	0	1
76	1577	0	6
76	1686	0	2
76	1716	0	1
76	1739	0	1
76	1793	0	4
76	1800	0	2
76	1851	0	1
76	1890	0	1
76	1905	0	6
76	1907	0	1
76	1929	0	6
76	1966	0	2
76	2009	0	2
76	2192	0	2
76	2341	0	1
75	79	0	1
75	82	0	1
75	418	0	2
75	502	0	1
75	534	0	6
75	656	0	6
75	661	0	1
75	688	0	1
75	696	0	2
75	822	0	2
75	854	0	1
75	871	0	2
75	898	0	2
75	913	0	1
75	924	0	6
75	959	0	1
75	1033	0	2
75	1042	0	2
75	1061	0	6
75	1221	0	1
75	1234	0	1
75	1243	0	1
75	1311	0	4
75	1371	0	2
75	1543	0	4
75	1572	0	4
75	1683	0	1
75	1694	0	6
75	1781	0	1
75	1842	0	1
75	1893	0	1
75	1984	0	1
75	2107	0	5
75	2156	0	6
75	2204	0	5
75	2553	0	1
75	2625	0	1
75	2737	0	1
75	2826	0	2
75	2930	0	1
75	3045	0	5
75	3087	0	6
75	3130	0	1
75	3237	0	1
75	3267	0	1
75	3396	0	5
75	3400	0	1
75	3407	0	4
75	3439	0	1
75	3440	0	1
75	3441	0	1
75	3449	0	1
75	3464	0	1
75	3477	0	1
75	3484	0	1
75	3488	0	3
75	3507	0	1
75	3519	0	5
75	3525	0	2
73	26	0	6
73	100	0	1
73	455	0	1
73	489	0	1
73	496	0	1
73	497	0	2
73	732	0	5
73	756	0	1
73	817	0	1
73	999	0	1
73	1003	0	1
73	1009	0	1
73	1156	0	1
73	1170	0	2
73	1180	0	1
73	1197	0	1
73	1213	0	1
73	1214	0	6
73	1231	0	1
73	1241	0	1
73	1247	0	1
73	1251	0	1
73	1259	0	1
73	1266	0	1
73	1274	0	1
73	1291	0	1
73	1308	0	1
73	1327	0	1
73	1364	0	1
73	1369	0	1
73	1370	0	1
73	1376	0	1
73	1403	0	1
73	1423	0	2
73	1425	0	1
73	1433	0	6
73	1439	0	1
73	1440	0	1
73	1459	0	1
73	1481	0	1
73	1495	0	1
73	1496	0	1
73	1498	0	6
73	1549	0	6
73	1550	0	2
73	1552	0	1
73	1559	0	1
73	1573	0	2
73	1598	0	1
73	1599	0	6
73	1603	0	2
73	1629	0	1
73	1634	0	1
73	1638	0	2
73	1658	0	2
73	1673	0	1
73	1674	0	2
73	1706	0	1
73	1742	0	1
73	1757	0	1
73	1772	0	1
73	1796	0	5
73	1841	0	1
73	1862	0	2
73	1878	0	5
73	1887	0	1
73	1903	0	1
73	1913	0	1
73	1951	0	1
73	1965	0	2
73	1969	0	2
73	1970	0	2
73	1977	0	2
73	2060	0	2
73	2072	0	2
73	2147	0	2
72	3	1	1
72	9	1	6
72	140	1	5
72	198	1	1
72	215	1	1
71	124	0	3
71	133	0	7
71	151	0	2
71	155	0	2
71	163	0	2
71	172	0	2
71	187	0	2
71	192	0	6
71	203	0	2
71	208	0	1
71	219	0	2
71	220	0	5
71	230	0	1
71	244	0	1
71	245	0	2
71	275	0	2
71	292	0	2
71	311	0	2
71	326	0	3
71	368	0	2
71	417	0	2
71	453	0	2
71	484	0	1
71	498	0	7
71	519	0	2
71	520	0	2
71	524	0	7
71	560	0	2
71	563	0	7
71	569	0	7
71	584	0	2
71	590	0	1
71	593	0	2
71	618	0	7
71	627	0	2
71	634	0	2
71	639	0	3
71	640	0	3
71	641	0	7
71	658	0	7
71	663	0	7
71	669	0	7
71	686	0	5
71	688	0	3
71	696	0	2
71	705	0	7
71	706	0	7
71	717	0	7
71	718	0	7
71	719	0	7
71	720	0	6
71	725	0	7
71	732	0	2
71	753	0	2
71	755	0	2
71	769	0	1
71	770	0	2
71	777	0	7
71	796	0	2
71	801	0	7
71	804	0	1
71	806	0	2
71	813	0	7
71	817	0	2
71	845	0	3
71	857	0	7
71	867	0	1
71	869	0	2
71	885	0	7
71	886	0	7
71	895	0	1
71	898	0	3
71	932	0	7
71	935	0	7
71	937	0	1
71	971	0	7
71	976	0	2
71	984	0	2
71	1023	0	5
71	1029	0	2
71	1041	0	7
71	1043	0	2
71	1050	0	7
71	1052	0	7
71	1056	0	7
71	1057	0	2
71	1058	0	7
71	1060	0	2
71	1062	0	7
71	1069	0	2
71	1082	0	2
71	1088	0	7
71	1093	0	7
71	1108	0	7
71	1137	0	2
71	1149	0	2
71	1156	0	7
71	1202	0	3
71	1274	0	2
71	1299	0	3
71	1301	0	2
71	1326	0	2
71	1341	0	7
71	1352	0	2
71	1357	0	2
71	1364	0	2
71	1370	0	7
71	1397	0	3
71	1410	0	7
71	1422	0	2
71	1426	0	5
71	1427	0	7
71	1449	0	7
71	1454	0	1
71	1468	0	2
71	1484	0	7
71	1495	0	7
71	1515	0	2
71	1516	0	2
71	1548	0	2
71	1562	0	7
71	1587	0	7
71	1619	0	2
71	1634	0	2
71	1740	0	1
71	1756	0	1
71	1783	0	6
71	1799	0	2
71	1825	0	1
71	1869	0	2
71	1891	0	1
71	1897	0	7
71	1934	0	2
71	1995	0	2
71	2001	0	2
71	2090	0	2
71	2098	0	7
71	2123	0	2
71	2138	0	1
71	2144	0	2
71	2152	0	2
71	2154	0	3
71	2160	0	2
71	2167	0	3
71	2177	0	7
71	2230	0	6
71	2232	0	1
71	2234	0	7
71	2236	0	1
71	2242	0	1
71	2277	0	2
71	2280	0	1
71	2283	0	7
71	2292	0	7
71	2293	0	5
71	2303	0	7
71	2304	0	7
71	2311	0	7
71	2316	0	2
71	2317	0	7
71	2319	0	7
71	2327	0	7
71	2332	0	7
71	2341	0	2
71	2347	0	6
71	2356	0	2
71	2357	0	7
71	2366	0	7
71	2369	0	2
71	2373	0	7
71	2388	0	2
71	2433	0	1
71	2456	0	2
71	2475	0	2
71	2494	0	6
71	2499	0	3
71	2504	0	6
71	2508	0	1
71	2535	0	2
71	2554	0	2
71	2559	0	2
71	2588	0	6
71	2595	0	2
71	2617	0	3
71	2618	0	2
71	2634	0	2
71	2638	0	1
71	2644	0	7
71	2654	0	2
71	2657	0	1
71	2703	0	5
71	2726	0	7
71	2770	0	1
71	2792	0	3
71	2804	0	2
71	2811	0	3
71	2813	0	1
71	2814	0	7
71	2857	0	4
71	2858	0	2
71	2859	0	5
71	2870	0	1
71	2889	0	7
71	2890	0	2
71	2897	0	2
71	2899	0	2
71	2907	0	2
71	2927	0	1
71	2938	0	2
71	2977	0	7
71	2990	0	2
71	3012	0	2
69	56	0	6
69	88	0	3
69	1068	0	3
69	1186	0	6
69	1478	0	7
69	2081	0	6
69	2276	0	3
69	2354	0	3
68	294	0	1
68	1948	0	5
68	2137	0	5
68	2194	0	4
68	2376	0	1
68	2453	0	6
68	2527	0	6
68	2556	0	6
67	152	0	1
67	399	0	1
67	527	0	1
67	537	0	1
67	593	0	1
67	652	0	1
67	842	0	2
67	897	0	1
67	1118	0	1
65	1723	1	6
65	2069	1	7
65	2246	1	2
65	2264	1	2
65	2279	1	6
65	2320	1	2
65	2479	1	1
65	2693	1	6
65	2843	1	6
65	2844	1	6
65	2866	1	6
65	2885	1	1
65	2950	1	2
65	3007	1	2
65	3049	1	5
64	1926	0	5
64	1998	0	7
64	2021	0	7
64	2065	0	7
64	2087	0	7
64	2106	0	7
64	2124	0	3
64	2135	0	5
64	2147	0	2
64	2155	0	5
64	2162	0	4
64	2175	0	2
64	2186	0	3
64	2193	0	2
64	2195	0	7
64	2206	0	3
64	2220	0	7
64	2242	0	3
64	2258	0	2
64	2292	0	2
64	2325	0	3
64	2330	0	3
64	2341	0	2
64	2402	0	7
64	2436	0	5
64	2442	0	4
64	2448	0	3
64	2462	0	3
64	2470	0	3
64	2488	0	2
64	2505	0	2
64	2520	0	1
64	2535	0	3
64	2546	0	2
64	2550	0	3
64	2581	0	3
64	2626	0	6
64	2629	0	3
64	2637	0	2
64	2655	0	7
64	2664	0	7
64	2667	0	2
64	2668	0	3
64	2669	0	3
64	2672	0	6
64	2675	0	2
64	2698	0	2
64	2706	0	3
64	2707	0	1
64	2710	0	3
63	103	0	4
63	117	0	3
63	120	0	7
63	127	0	5
63	145	0	4
63	187	0	2
63	307	0	2
63	468	0	4
63	477	0	1
63	482	0	2
63	489	0	4
63	492	0	6
63	497	0	1
63	541	0	2
63	577	0	1
63	588	0	5
63	603	0	1
63	782	0	1
63	950	0	1
63	1484	0	1
63	1566	0	2
63	1657	0	2
63	1781	0	2
63	1815	0	6
63	1866	0	5
63	1879	0	1
63	1897	0	1
63	1954	0	7
63	1977	0	6
63	2293	0	2
63	2294	0	2
63	2344	0	6
63	2388	0	5
63	2447	0	6
63	2739	0	4
63	2779	0	7
62	40	0	1
62	183	0	1
62	329	0	5
62	338	0	5
62	388	0	2
62	409	0	2
62	745	0	3
62	920	0	1
62	1017	0	3
62	1121	0	1
62	1273	0	1
62	1488	0	1
62	1726	0	1
62	1751	0	2
62	1760	0	1
62	1830	0	1
62	2034	0	1
62	2090	0	3
62	2112	0	6
62	2138	0	1
62	2151	0	6
62	2160	0	6
62	2166	0	1
62	2182	0	5
62	2289	0	1
62	2290	0	5
62	2303	0	3
62	2315	0	2
62	2331	0	2
62	2355	0	5
62	2475	0	2
62	2601	0	3
62	2626	0	1
62	2633	0	2
62	2694	0	1
62	2712	0	6
62	2793	0	5
62	2853	0	1
62	2869	0	6
61	55	1	1
61	76	1	5
61	77	1	5
61	78	1	1
61	101	1	6
61	104	1	4
61	108	1	6
61	111	1	1
61	112	1	1
61	125	1	1
61	128	1	6
61	139	1	1
61	148	1	5
61	154	1	6
61	171	1	3
61	190	1	4
61	192	1	4
61	194	1	1
61	197	1	1
61	199	1	1
61	208	1	6
61	213	1	1
61	226	1	6
61	262	1	6
61	282	1	6
61	290	1	1
61	296	1	6
61	300	1	6
61	302	1	1
61	310	1	1
61	313	1	1
61	319	1	1
61	323	1	6
61	325	1	1
61	335	1	1
61	342	1	1
61	345	1	6
61	347	1	5
61	363	1	1
61	365	1	1
61	371	1	6
61	376	1	6
61	378	1	1
61	392	1	1
61	409	1	6
61	443	1	1
61	452	1	3
61	456	1	1
61	466	1	6
61	493	1	1
61	524	1	6
61	526	1	3
61	529	1	6
61	547	1	6
61	555	1	6
61	570	1	1
61	577	1	2
61	586	1	1
61	602	1	6
61	631	1	6
61	664	1	6
61	679	1	6
61	684	1	3
61	703	1	4
61	709	1	3
61	722	1	1
61	744	1	6
61	747	1	1
61	752	1	1
61	753	1	1
61	799	1	1
61	829	1	6
61	834	1	1
61	858	1	6
61	903	1	4
61	927	1	6
61	942	1	6
61	943	1	6
61	954	1	1
61	959	1	6
61	972	1	6
61	991	1	1
61	1026	1	6
61	1038	1	6
61	1052	1	4
61	1053	1	1
61	1056	1	1
61	1066	1	6
61	1113	1	6
61	1121	1	1
61	1124	1	1
61	1135	1	6
61	1148	1	1
61	1150	1	6
61	1155	1	1
61	1163	1	6
61	1168	1	1
61	1174	1	1
61	1175	1	6
61	1193	1	4
61	1199	1	1
61	1205	1	1
61	1207	1	6
61	1216	1	1
61	1220	1	6
61	1224	1	1
61	1225	1	4
61	1227	1	2
61	1229	1	6
61	1234	1	1
61	1240	1	1
61	1241	1	6
61	1243	1	3
61	1267	1	1
61	1268	1	1
61	1269	1	6
61	1273	1	6
61	1281	1	1
61	1288	1	6
61	1289	1	1
61	1342	1	6
61	1347	1	6
61	1363	1	6
61	1369	1	1
61	1371	1	6
61	1397	1	6
61	1404	1	1
61	1408	1	6
61	1411	1	6
61	1426	1	1
61	1443	1	6
61	1444	1	6
61	1463	1	6
61	1525	1	6
61	1528	1	6
61	1530	1	1
61	1541	1	6
61	1542	1	6
61	1547	1	1
61	1554	1	6
61	1565	1	1
61	1567	1	6
61	1571	1	1
61	1581	1	6
61	1582	1	6
61	1591	1	6
61	1598	1	6
61	1626	1	1
61	1634	1	6
61	1639	1	3
61	1642	1	1
61	1659	1	1
61	1662	1	3
61	1663	1	6
61	1668	1	1
61	1689	1	5
61	1698	1	6
61	1706	1	6
61	1707	1	6
61	1736	1	1
61	1758	1	1
61	1772	1	6
61	1785	1	6
61	1795	1	6
61	1825	1	6
61	1846	1	6
61	1848	1	1
61	1875	1	6
61	1879	1	6
61	1888	1	6
61	1928	1	5
61	1944	1	6
61	1950	1	1
61	1957	1	5
61	1962	1	6
61	1975	1	4
61	1984	1	6
61	1992	1	5
61	1998	1	6
61	2009	1	6
61	2026	1	6
61	2027	1	1
61	2039	1	6
61	2042	1	1
61	2050	1	6
61	2060	1	1
61	2061	1	6
61	2069	1	4
61	2107	1	6
61	2114	1	6
61	2115	1	5
61	2125	1	1
61	2136	1	1
61	2165	1	6
61	2181	1	1
61	2189	1	6
61	2198	1	6
61	2205	1	6
61	2213	1	1
61	2224	1	1
61	2228	1	3
61	2235	1	6
61	2245	1	4
61	2258	1	1
61	2259	1	6
61	2267	1	6
61	2277	1	1
61	2301	1	7
61	2302	1	5
61	2304	1	1
61	2317	1	4
61	2330	1	6
61	2336	1	6
61	2344	1	5
61	2348	1	6
61	2359	1	5
61	2369	1	3
61	2391	1	1
61	2398	1	6
61	2399	1	3
61	2416	1	1
61	2425	1	6
61	2426	1	1
61	2438	1	6
61	2439	1	3
61	2450	1	6
61	2458	1	6
61	2469	1	6
61	2470	1	6
61	2485	1	6
61	2488	1	4
61	2497	1	6
61	2512	1	4
61	2517	1	1
61	2524	1	4
61	2536	1	3
61	2537	1	6
61	2538	1	6
61	2554	1	6
61	2569	1	3
61	2570	1	6
61	2571	1	1
61	2592	1	6
61	2593	1	6
61	2627	1	5
61	2629	1	6
61	2632	1	6
61	2637	1	6
61	2646	1	6
61	2687	1	3
61	2689	1	1
61	2695	1	4
61	2698	1	1
61	2707	1	6
61	2718	1	1
61	2721	1	6
61	2722	1	3
61	2726	1	1
61	2746	1	1
61	2848	1	6
61	2901	1	5
61	3047	1	6
57	117	0	1
57	281	0	1
57	296	0	1
57	335	0	6
57	339	0	1
57	409	0	1
57	475	0	6
57	546	0	1
57	587	0	6
57	604	0	6
57	701	0	1
57	760	0	1
57	841	0	1
57	848	0	1
57	933	0	1
57	939	0	1
57	989	0	1
57	990	0	6
57	1155	0	1
57	1168	0	1
57	1227	0	1
57	1247	0	1
57	1280	0	1
57	1337	0	6
57	1392	0	1
57	1410	0	1
57	1416	0	6
57	1437	0	1
57	1443	0	1
57	1444	0	6
57	1490	0	1
57	1561	0	6
57	1628	0	6
57	1635	0	6
57	1680	0	6
57	1727	0	1
57	1777	0	1
57	1985	0	1
57	2070	0	1
57	2071	0	1
57	2191	0	1
57	2230	0	1
57	2324	0	6
57	2556	0	6
56	769	0	1
56	1187	0	1
55	96	0	1
55	164	0	1
55	204	0	2
55	207	0	1
55	214	0	1
55	221	0	3
55	241	0	1
55	244	0	1
55	253	0	3
55	286	0	1
55	316	0	2
55	318	0	3
55	341	0	3
55	345	0	3
55	349	0	3
55	355	0	3
55	361	0	6
55	370	0	3
55	377	0	3
55	394	0	1
55	405	0	6
55	408	0	6
55	429	0	3
55	455	0	7
55	458	0	3
55	462	0	2
55	469	0	7
55	475	0	3
55	488	0	3
55	498	0	3
55	507	0	3
55	547	0	1
55	573	0	1
55	639	0	3
55	647	0	3
55	675	0	2
55	745	0	3
55	802	0	7
55	837	0	6
55	887	0	1
55	888	0	3
55	906	0	2
55	956	0	1
55	985	0	6
55	1018	0	2
55	1029	0	3
55	1105	0	1
55	1124	0	2
55	1174	0	3
55	1183	0	2
55	1185	0	5
55	1205	0	2
55	1247	0	2
55	1281	0	2
55	1323	0	7
55	1451	0	2
55	1487	0	5
55	1576	0	1
55	1610	0	2
55	1710	0	7
55	1720	0	1
55	1745	0	2
55	1746	0	3
55	1765	0	3
55	1776	0	1
55	1798	0	1
55	1822	0	3
55	1830	0	3
55	1846	0	3
55	1854	0	6
55	1855	0	6
55	1861	0	1
55	1943	0	4
55	1981	0	7
55	2054	0	2
55	2062	0	2
55	2081	0	7
55	2095	0	2
55	2107	0	2
55	2112	0	2
55	2116	0	2
55	2155	0	2
55	2171	0	7
55	2175	0	7
54	10	1	6
54	153	1	6
54	188	1	6
54	317	1	6
54	323	1	6
54	333	1	6
54	338	1	6
54	339	1	3
54	348	1	6
54	353	1	1
54	354	1	1
54	374	1	1
54	382	1	6
54	384	1	6
54	493	1	6
54	501	1	6
54	534	1	6
54	547	1	6
54	769	1	6
54	779	1	6
54	782	1	1
54	794	1	6
54	843	1	6
54	946	1	1
53	1597	1	5
53	1617	1	4
53	1832	1	1
53	1893	1	1
53	1915	1	4
53	2010	1	6
53	2038	1	6
53	2042	1	1
53	2050	1	1
53	2296	1	1
53	2352	1	1
53	2357	1	5
53	2366	1	6
53	2380	1	1
53	2382	1	1
53	2384	1	1
53	2397	1	6
51	30	1	6
51	33	1	5
51	40	1	4
51	51	1	6
51	58	1	6
51	60	1	3
51	69	1	5
51	73	1	6
51	74	1	4
51	76	1	5
51	85	1	1
51	87	1	4
51	89	1	4
51	94	1	1
51	96	1	4
51	102	1	5
51	103	1	4
51	107	1	4
51	111	1	4
51	116	1	1
51	119	1	4
51	120	1	1
51	124	1	6
51	134	1	5
51	138	1	3
51	140	1	4
51	141	1	5
51	144	1	6
51	146	1	5
51	147	1	4
51	149	1	5
51	151	1	4
51	157	1	6
51	158	1	1
51	160	1	5
51	164	1	6
51	166	1	4
51	168	1	4
51	170	1	4
51	177	1	3
51	178	1	5
51	179	1	5
51	188	1	4
51	189	1	1
51	193	1	1
51	201	1	5
51	202	1	4
51	204	1	5
51	205	1	4
51	207	1	1
51	216	1	5
51	218	1	4
51	219	1	4
51	227	1	5
51	232	1	4
51	235	1	5
51	240	1	4
51	253	1	4
51	260	1	7
51	269	1	4
51	270	1	4
51	271	1	4
51	272	1	6
51	279	1	5
51	284	1	3
51	285	1	6
51	291	1	5
51	295	1	1
51	297	1	5
51	307	1	1
51	310	1	3
51	311	1	5
51	312	1	4
51	315	1	5
51	330	1	5
51	331	1	1
51	332	1	3
51	342	1	5
51	346	1	4
51	349	1	1
51	353	1	4
51	356	1	3
51	366	1	4
51	374	1	4
51	381	1	5
51	383	1	4
51	384	1	4
51	399	1	4
51	403	1	4
51	405	1	1
51	407	1	4
51	411	1	4
51	416	1	4
51	421	1	5
51	425	1	3
51	440	1	3
51	448	1	5
51	451	1	1
51	458	1	5
51	461	1	5
51	466	1	5
51	478	1	5
51	480	1	5
51	494	1	5
51	503	1	4
51	510	1	5
51	520	1	5
51	527	1	1
51	530	1	1
51	531	1	6
51	535	1	1
51	538	1	4
51	541	1	5
51	555	1	4
51	558	1	5
51	567	1	4
51	572	1	3
51	586	1	4
51	595	1	5
51	602	1	4
51	604	1	5
51	612	1	4
51	618	1	5
51	628	1	6
51	631	1	6
51	638	1	3
51	644	1	6
51	646	1	6
51	647	1	6
51	662	1	6
51	667	1	4
51	673	1	6
51	683	1	4
51	690	1	5
51	694	1	6
51	696	1	5
51	697	1	6
51	703	1	3
51	705	1	4
51	707	1	5
51	722	1	1
51	727	1	1
51	744	1	4
51	746	1	1
51	755	1	4
51	769	1	6
51	770	1	6
51	775	1	5
51	778	1	6
51	781	1	4
51	785	1	5
51	786	1	3
51	787	1	1
51	789	1	2
51	793	1	6
51	799	1	5
51	809	1	4
51	817	1	4
51	822	1	4
51	835	1	4
51	838	1	6
51	842	1	6
51	843	1	5
51	854	1	4
51	859	1	4
51	864	1	1
51	866	1	6
51	875	1	3
51	876	1	6
51	877	1	6
51	879	1	2
51	887	1	1
51	902	1	2
51	905	1	6
51	906	1	6
51	907	1	5
51	919	1	1
51	923	1	1
51	928	1	6
51	933	1	6
51	968	1	5
51	974	1	3
51	978	1	4
51	979	1	1
51	990	1	5
51	1032	1	4
51	1041	1	3
51	1053	1	6
51	1059	1	5
51	1061	1	4
51	1062	1	6
51	1077	1	4
51	1082	1	5
51	1086	1	4
51	1094	1	5
51	1095	1	3
51	1098	1	4
51	1110	1	4
51	1111	1	6
51	1130	1	2
51	1144	1	1
51	1162	1	3
51	1168	1	5
51	1179	1	1
51	1184	1	6
51	1189	1	2
51	1195	1	5
51	1217	1	1
51	1225	1	3
51	1229	1	1
51	1236	1	2
51	1243	1	5
51	1255	1	1
51	1259	1	1
51	1260	1	4
51	1264	1	5
51	1266	1	6
51	1277	1	6
51	1279	1	1
51	1290	1	4
51	1297	1	5
51	1322	1	3
51	1323	1	6
51	1324	1	5
51	1331	1	5
51	1336	1	6
51	1350	1	5
51	1351	1	4
51	1368	1	6
51	1370	1	2
51	1388	1	1
51	1405	1	3
51	1418	1	3
51	1419	1	3
51	1442	1	5
51	1443	1	5
51	1465	1	6
51	1467	1	3
51	1496	1	4
51	1502	1	4
51	1507	1	4
51	1508	1	4
51	1528	1	4
51	1536	1	4
51	1555	1	4
51	1562	1	5
51	1569	1	3
51	1575	1	4
51	1580	1	5
51	1585	1	5
51	1592	1	4
51	1594	1	4
51	1597	1	6
51	1598	1	6
51	1605	1	3
51	1606	1	6
51	1610	1	4
51	1613	1	7
51	1615	1	4
51	1620	1	5
51	1624	1	4
51	1629	1	5
51	1646	1	5
51	1652	1	5
51	1653	1	4
51	1658	1	4
51	1661	1	4
51	1665	1	4
51	1673	1	6
51	1674	1	1
51	1677	1	5
51	1682	1	5
51	1683	1	5
51	1689	1	1
51	1696	1	4
51	1700	1	4
51	1708	1	4
51	1715	1	4
51	1717	1	4
51	1718	1	4
51	1721	1	6
51	1723	1	5
51	1724	1	4
51	1725	1	4
51	1726	1	4
51	1753	1	4
51	1756	1	4
51	1761	1	4
51	1763	1	5
51	1766	1	5
51	1773	1	4
51	1775	1	1
51	1786	1	5
51	1794	1	4
51	1800	1	4
51	1812	1	6
51	1813	1	4
51	1823	1	2
51	1824	1	6
51	1828	1	5
51	1829	1	2
51	1836	1	5
51	1841	1	4
51	1847	1	4
51	1857	1	1
51	1860	1	4
51	1868	1	5
51	1870	1	4
51	1871	1	4
51	1877	1	5
51	1888	1	5
51	1890	1	4
51	1895	1	5
51	1901	1	5
51	1915	1	5
51	1937	1	5
51	1950	1	6
51	1957	1	4
51	1963	1	5
51	1966	1	4
51	1973	1	5
51	1985	1	6
51	2001	1	5
51	2008	1	5
51	2009	1	7
51	2012	1	5
51	2019	1	2
51	2022	1	2
51	2024	1	1
51	2028	1	1
51	2039	1	4
51	2056	1	4
51	2066	1	4
51	2114	1	7
51	2145	1	6
51	2181	1	2
51	2185	1	2
51	2188	1	5
51	2195	1	4
51	2206	1	5
51	2217	1	5
51	2222	1	3
51	2225	1	5
51	2231	1	4
51	2232	1	5
51	2242	1	4
51	2243	1	5
51	2250	1	6
51	2255	1	6
51	2256	1	5
51	2258	1	5
51	2267	1	5
51	2269	1	4
51	2281	1	5
51	2290	1	5
51	2291	1	5
51	2292	1	5
51	2306	1	5
51	2311	1	1
51	2321	1	1
51	2323	1	4
51	2324	1	5
51	2325	1	3
51	2338	1	4
51	2339	1	5
51	2347	1	5
51	2354	1	5
51	2359	1	6
51	2362	1	5
51	2374	1	5
51	2376	1	4
51	2381	1	5
51	2385	1	4
51	2387	1	6
51	2393	1	4
51	2395	1	5
51	2399	1	5
51	2405	1	5
51	2412	1	5
51	2413	1	2
51	2417	1	2
51	2419	1	7
51	2422	1	3
51	2428	1	5
51	2430	1	2
51	2437	1	3
51	2439	1	5
51	2445	1	5
51	2463	1	3
51	2476	1	1
51	2484	1	3
51	2487	1	3
51	2492	1	4
51	2495	1	1
51	2503	1	5
51	2504	1	5
51	2517	1	5
51	2518	1	1
51	2527	1	5
51	2533	1	5
51	2537	1	4
51	2539	1	3
51	2540	1	3
51	2542	1	5
51	2549	1	4
51	2564	1	4
51	2576	1	6
51	2585	1	1
51	2586	1	6
51	2589	1	6
51	2590	1	1
51	2597	1	2
51	2611	1	1
51	2613	1	7
51	2619	1	5
51	2627	1	5
51	2633	1	5
51	2644	1	1
51	2666	1	6
51	2672	1	1
51	2683	1	5
51	2702	1	6
51	2703	1	5
51	2707	1	4
51	2711	1	4
51	2716	1	4
51	2727	1	4
51	2728	1	4
51	2733	1	6
51	2744	1	2
51	2749	1	4
51	2751	1	4
51	2752	1	2
51	2756	1	4
51	2763	1	6
51	2774	1	2
51	2777	1	4
51	2784	1	4
51	2785	1	4
51	2786	1	5
51	2787	1	5
51	2790	1	4
51	2791	1	5
51	2796	1	4
51	2811	1	5
51	2812	1	4
51	2816	1	4
51	2826	1	5
51	2835	1	5
51	2839	1	5
51	2843	1	5
51	2848	1	2
51	2857	1	4
51	2858	1	5
51	2860	1	5
51	2867	1	4
51	2872	1	3
51	2879	1	5
51	2882	1	5
51	2886	1	5
51	2890	1	5
51	2897	1	1
51	2901	1	5
51	2906	1	6
51	2910	1	5
51	2915	1	6
51	2917	1	2
51	2922	1	5
51	2930	1	2
51	2934	1	5
51	2937	1	4
51	2945	1	5
51	2958	1	5
51	2961	1	1
51	2979	1	3
51	2980	1	1
51	2982	1	4
51	2986	1	5
51	2998	1	4
51	3012	1	5
51	3020	1	1
51	3022	1	5
51	3044	1	1
51	3045	1	5
51	3047	1	4
51	3048	1	4
51	3056	1	2
51	3060	1	5
51	3070	1	4
51	3071	1	4
51	3072	1	1
51	3074	1	2
51	3076	1	5
51	3078	1	5
51	3089	1	2
51	3095	1	5
51	3100	1	2
51	3103	1	1
51	3104	1	4
51	3113	1	5
51	3117	1	3
51	3122	1	2
51	3132	1	4
51	3136	1	5
51	3143	1	5
51	3148	1	4
51	3155	1	5
51	3159	1	4
51	3160	1	5
51	3163	1	5
51	3170	1	5
51	3177	1	5
51	3180	1	4
50	93	0	5
50	147	0	1
50	180	0	1
50	491	0	1
50	971	0	1
50	1083	0	5
50	1262	0	1
50	1365	0	1
50	1373	0	1
50	1480	0	5
50	1509	0	1
50	1581	0	1
50	1611	0	1
50	1635	0	1
50	1649	0	1
50	1671	0	1
50	1709	0	7
50	1720	0	6
50	1749	0	1
50	1750	0	1
50	1755	0	6
50	1775	0	5
50	1787	0	5
50	1822	0	5
50	1834	0	1
50	1839	0	1
50	1863	0	7
50	1867	0	1
50	1873	0	1
50	1896	0	5
50	1909	0	6
50	1968	0	5
50	1972	0	5
50	1973	0	1
50	2019	0	6
50	2020	0	6
50	2073	0	1
50	2083	0	6
50	2123	0	6
50	2133	0	1
50	2148	0	5
50	2162	0	5
50	2232	0	5
50	2241	0	6
50	2247	0	1
50	2248	0	6
50	2504	0	1
50	2510	0	1
50	2539	0	1
50	2681	0	1
49	11	1	6
49	12	1	6
49	40	1	4
49	65	1	1
49	69	1	1
49	83	1	4
49	96	1	4
49	103	1	6
49	133	1	3
49	154	1	1
49	159	1	6
49	168	1	1
49	188	1	1
49	191	1	6
49	195	1	5
49	202	1	4
49	219	1	6
49	228	1	1
49	230	1	1
49	256	1	1
49	262	1	1
49	300	1	1
49	303	1	1
49	319	1	1
49	324	1	6
49	329	1	6
49	330	1	6
49	340	1	5
49	341	1	1
49	346	1	6
49	369	1	4
49	386	1	1
49	409	1	1
49	423	1	6
49	428	1	3
49	447	1	1
49	454	1	1
49	467	1	6
49	653	1	6
49	683	1	6
49	713	1	1
49	725	1	6
49	740	1	6
49	783	1	6
49	838	1	1
49	1179	1	1
49	1482	1	1
49	1701	1	6
49	1731	1	6
49	1741	1	4
49	1843	1	1
49	1859	1	1
49	1867	1	1
49	1902	1	4
49	1903	1	6
49	2013	1	1
49	2063	1	6
49	2934	1	5
49	3363	1	1
49	3435	1	4
49	3443	1	1
49	3450	1	4
49	3451	1	1
49	3458	1	1
49	3492	1	4
49	3504	1	5
49	3522	1	1
49	3564	1	1
49	3575	1	5
49	3597	1	1
49	3602	1	4
49	3626	1	7
49	3654	1	1
49	3667	1	3
49	3675	1	6
49	3678	1	6
49	3683	1	1
49	3684	1	6
49	3686	1	1
49	3696	1	1
49	3708	1	1
49	3717	1	1
49	3723	1	1
49	3740	1	1
49	3749	1	1
49	3756	1	6
49	3764	1	1
49	3773	1	1
49	3776	1	1
49	3778	1	1
49	3793	1	6
49	3829	1	1
49	3925	1	6
49	3944	1	6
49	3985	1	3
49	4125	1	4
49	4136	1	1
46	34	0	1
46	259	0	1
46	321	0	4
46	358	0	1
46	415	0	1
46	517	0	1
46	534	0	1
46	550	0	1
46	628	0	1
46	661	0	1
46	844	0	1
46	938	0	1
46	1203	0	1
46	1280	0	1
46	1459	0	1
46	1460	0	6
46	1461	0	1
46	1463	0	1
46	1476	0	1
46	1599	0	1
46	1853	0	1
44	5	0	1
44	8	0	1
44	12	0	2
44	16	0	5
44	18	0	3
44	26	0	1
44	28	0	2
44	31	0	5
44	33	0	1
44	36	0	1
44	37	0	5
44	40	0	1
44	45	0	4
44	47	0	5
44	48	0	4
44	54	0	6
44	55	0	1
44	57	0	4
44	58	0	5
44	68	0	2
44	78	0	1
44	82	0	3
44	87	0	5
44	90	0	1
44	91	0	3
44	93	0	3
44	97	0	5
44	102	0	7
44	114	0	6
44	115	0	2
44	119	0	6
44	121	0	3
44	123	0	1
44	126	0	1
44	127	0	6
44	128	0	2
44	130	0	2
44	131	0	6
44	133	0	5
44	137	0	2
44	140	0	1
44	142	0	2
44	148	0	1
44	151	0	2
44	152	0	2
44	155	0	5
44	156	0	5
44	164	0	5
44	168	0	4
44	189	0	5
44	193	0	2
44	204	0	4
44	221	0	4
44	230	0	1
44	257	0	2
44	268	0	1
44	270	0	2
44	275	0	1
44	279	0	5
44	281	0	3
44	282	0	1
44	290	0	2
44	291	0	1
44	292	0	1
44	293	0	2
44	300	0	1
44	311	0	1
44	323	0	1
44	328	0	4
44	338	0	2
44	341	0	5
44	348	0	7
44	355	0	4
44	363	0	1
44	374	0	2
44	375	0	2
44	380	0	1
44	390	0	2
44	391	0	1
44	398	0	1
44	412	0	6
44	414	0	1
44	422	0	5
44	426	0	7
44	435	0	1
44	438	0	2
44	443	0	1
44	454	0	2
44	459	0	1
44	463	0	2
44	478	0	3
44	479	0	1
44	482	0	2
44	484	0	2
44	490	0	2
44	494	0	1
44	500	0	1
44	502	0	2
44	504	0	1
44	505	0	1
44	508	0	5
44	547	0	2
44	551	0	2
44	556	0	1
44	559	0	3
44	591	0	1
44	604	0	1
44	618	0	3
44	623	0	2
44	636	0	1
44	658	0	3
44	688	0	5
44	695	0	2
44	700	0	4
44	706	0	2
44	716	0	2
44	721	0	6
44	722	0	4
44	725	0	2
44	726	0	4
44	727	0	1
44	733	0	1
44	737	0	2
44	742	0	1
44	743	0	5
44	744	0	2
44	745	0	2
44	748	0	1
44	759	0	1
44	770	0	2
44	776	0	2
44	777	0	5
44	780	0	6
44	782	0	1
44	784	0	3
44	790	0	1
44	791	0	1
44	796	0	1
44	797	0	1
44	798	0	5
44	803	0	6
44	805	0	1
44	811	0	1
44	815	0	3
44	819	0	6
44	825	0	1
44	832	0	2
44	835	0	5
44	842	0	1
44	851	0	6
44	853	0	1
44	859	0	2
44	864	0	6
44	865	0	6
44	868	0	1
44	869	0	1
44	870	0	1
44	878	0	1
44	883	0	1
44	896	0	2
44	902	0	1
44	905	0	4
44	908	0	2
44	913	0	1
44	917	0	2
44	931	0	6
44	938	0	2
44	940	0	1
44	942	0	2
44	945	0	2
44	948	0	6
44	951	0	5
44	952	0	2
44	958	0	4
44	961	0	1
44	979	0	2
44	980	0	1
44	984	0	1
44	986	0	1
44	997	0	6
44	1015	0	3
44	1031	0	6
44	1032	0	6
44	1042	0	4
44	1054	0	1
44	1056	0	3
44	1068	0	5
44	1072	0	2
44	1080	0	3
44	1082	0	5
44	1091	0	1
44	1094	0	2
44	1100	0	6
44	1119	0	3
44	1121	0	2
44	1140	0	2
44	1145	0	2
44	1147	0	1
44	1152	0	1
44	1155	0	5
44	1162	0	5
44	1169	0	2
44	1174	0	2
44	1190	0	2
44	1201	0	5
44	1209	0	3
44	1212	0	2
44	1218	0	4
44	1224	0	2
44	1225	0	4
44	1236	0	1
44	1245	0	2
44	1285	0	2
44	1302	0	1
44	1310	0	4
44	1328	0	1
44	1354	0	2
44	1363	0	1
44	1407	0	1
44	1431	0	4
44	1459	0	4
44	1484	0	1
44	1639	0	4
44	1644	0	6
44	1647	0	1
44	1661	0	6
44	1665	0	1
44	1686	0	2
44	1697	0	2
44	1736	0	2
44	1742	0	2
44	1757	0	2
44	1777	0	3
44	1780	0	1
44	1788	0	5
44	1800	0	6
44	1801	0	1
44	1805	0	1
44	1809	0	5
44	1819	0	2
44	1828	0	2
44	1836	0	2
44	1840	0	6
44	1852	0	1
44	1857	0	1
44	1858	0	6
44	1861	0	1
44	1870	0	2
44	1875	0	1
44	1882	0	1
44	1887	0	5
44	1891	0	1
44	1903	0	5
44	1912	0	1
44	1914	0	5
44	1935	0	5
44	1938	0	1
44	1954	0	1
44	1955	0	1
44	2000	0	2
44	2009	0	6
44	2024	0	1
44	2025	0	2
44	2034	0	2
44	2051	0	2
44	2052	0	1
44	2067	0	1
44	2079	0	5
44	2100	0	3
44	2114	0	1
44	2134	0	1
44	2165	0	1
44	2166	0	1
44	2180	0	2
44	2228	0	3
44	2248	0	1
44	2264	0	1
44	2268	0	6
44	2271	0	1
44	2293	0	1
44	2297	0	2
44	2301	0	6
44	2308	0	2
44	2324	0	6
44	2357	0	1
44	2380	0	1
44	2391	0	5
44	2398	0	1
44	2403	0	1
44	2477	0	1
44	2483	0	5
44	2505	0	2
44	2536	0	1
44	2568	0	5
44	2579	0	1
44	2583	0	2
44	2589	0	6
44	2603	0	1
44	2609	0	3
44	2610	0	1
44	2617	0	1
44	2624	0	2
44	2631	0	6
44	2656	0	1
44	2659	0	1
44	2663	0	1
44	2679	0	1
44	2698	0	2
44	2701	0	1
44	2710	0	2
44	2713	0	2
44	2725	0	1
44	2726	0	1
44	2733	0	2
44	2737	0	1
44	2741	0	1
44	2750	0	2
44	2758	0	2
44	2759	0	2
44	2787	0	1
44	2790	0	2
44	2800	0	5
44	2856	0	1
44	2871	0	1
44	2881	0	1
44	2890	0	6
44	2896	0	1
44	2908	0	2
44	2924	0	1
44	2927	0	1
44	2942	0	2
44	2950	0	1
44	2962	0	2
44	2976	0	3
[truncated: 3,345 more rows]

## Sheet: Figure 3E, F, Suppl S2
	H-TBET	H-CD45RO	H-CD25	H-PD1	H-LAG3	H-TIM3	H-FOXP3	H-KI67	H-GRZB	NH-TBET	NH-CD45RO	NH-CD25	NH-PD1	NH-LAG3	NH-TIM3	NH-FOXP3	NH-KI67	NH-GRZB
Number of values	1097	1097	1097	1097	1097	1097	1097	1097	1097	3107	3107	3107	3107	3107	3107	3107	3107	3107
Minimum	0.07692	0.056	0	0	0	0.1364	0	0	0	0	0.08824	0	0	0	0.125	0	0	0
Maximum	1.167	6.167	1	1.653	1	3.552	3.247	33.1	77.31	1.333	10.19	17.03	1.838	0.6429	8.474	5.81	30.71	72.42
Range	1.09	6.111	1	1.653	1	3.415	3.247	33.1	77.31	1.333	10.1	17.03	1.838	0.6429	8.349	5.81	30.71	72.42
Mean	0.3723	0.7657	0.2526	0.3389	0.19	0.896	0.283	1.598	0.4911	0.3422	0.8307	0.1784	0.1902	0.131	1.054	0.2619	0.564	0.2905
Std. Deviation	0.1365	0.5124	0.1307	0.2139	0.105	0.3976	0.3476	3.551	2.551	0.1482	0.6317	0.3318	0.1445	0.07263	0.5756	0.3969	1.788	1.886
Std. Error of Mean	0.004121	0.01547	0.003947	0.006458	0.003171	0.012	0.0105	0.1072	0.07702	0.002659	0.01133	0.005953	0.002592	0.001303	0.01033	0.00712	0.03208	0.03383
	H-TBET	H-CD45RO	H-CD25	H-PD1	H-LAG3	H-TIM3	H-FOXP3	H-KI67	H-GRZB	NH-TBET	NH-CD45RO	NH-CD25	NH-PD1	NH-LAG3	NH-TIM3	NH-FOXP3	NH-KI67	NH-GRZB
	0.346774	0.806452	0.177419	0.153226	0.104839	0.814516	0.459677	0.177419	0.153226	0.563636	0.481818	0.272727	0.154545	0.236364	1.77273	0.481818	0.2	0.227273
	0.439655	0.224138	0.267241	0.25	0.12931	1.18966	0.189655	0.181034	0.215517	0.663717	0.230089	0.221239	0.132743	0.132743	1.17699	0.168142	0.212389	0.265487
	0.652174	1.04348	0.275362	0.73913	0.42029	1.57971	0.130435	0.478261	0.115942	0.441176	0.529412	0.257353	0.235294	0.154412	1.83824	0.205882	1.97794	0.147059
	0.471698	0.556604	0.320755	0.481132	0.226415	1.22642	0.198113	0.198113	0.273585	0.577465	0.380282	0.197183	0.309859	0.183099	1.26761	0.140845	0.352113	0.197183
	0.380952	0.380952	0.142857	0.333333	0.238095	0.47619	0.142857	4.57143	0.047619	0.447205	0.322981	0.372671	0.236025	0.062112	1.80124	0.192547	0.21118	0.180124
	0.496504	0.433566	0.356643	0.307692	0.251748	1.3007	0.13986	0.300699	0.258741	0.690722	1.20619	0.164948	0.319588	0.237113	2.78351	0.226804	0.381443	0.14433
	0.909091	0.227273	0.045455	0.272727	0.318182	2.18182	0.363636	3.63636	0.227273	0.717172	0.565657	0.151515	0.141414	0.111111	1.88889	0.161616	0.989899	0.282828
	0.142857	0.214286	0.714286	0.357143	0.142857	1.85714	0.142857	6.28571	0.357143	0.566372	0.336283	0.265487	0.265487	0.132743	2.25664	0.132743	0.132743	0.168142
	0.50641	0.589744	0.211538	0.391026	0.153846	0.980769	0.179487	0.275641	0.185897	0.443182	0.318182	0.181818	0.136364	0.125	0.931818	0.056818	0.147727	0.102273
	0.574713	0.574713	0.264368	0.367816	0.367816	1.06897	0.965517	1.89655	0.045977	0.5	0.5	0.161765	0.176471	0.176471	1.95588	0.088235	0.132353	0.102941
	0.472	1.024	0.208	0.76	0.392	1.264	0.208	1.288	0.104	0.686869	0.20202	0.393939	0.343434	0.272727	2.05051	0.181818	0.242424	0.181818
	0.490385	0.634615	0.355769	0.423077	0.355769	1.09615	0.182692	0.451923	0.278846	0.494253	0.195402	0.183908	0.149425	0.252874	1.63218	0.137931	0.137931	0.218391
	0.518519	0.703704	0.555556	0.592593	0.481481	2.81481	0.222222	1.11111	0.37037	0.444444	0.325397	0.380952	0.142857	0.174603	3.01587	0.190476	0.349206	0.15873
	0.75	0.607143	0.25	0.428571	0.357143	2.125	0.178571	0.910714	0.446429	0.554348	0.445652	0.282609	0.206522	0.206522	1.69565	0.184783	0.152174	0.076087
	0.458333	0.375	0.125	0.083333	0.5	1.66667	0.291667	0.708333	0.208333	0.586667	0.48	0.26	0.32	0.253333	1.73333	0.173333	0.14	0.213333
	0.421687	0.337349	0.289157	0.409639	0.361446	1.45783	0.144578	0.518072	0.385542	0.534247	0.253425	0.315068	0.315068	0.19863	2.03425	0.184932	0.321918	0.226027
	0.560345	0.62931	0.25	1.06897	0.603448	1.93966	0.155172	0.431034	0.172414	0.67033	0.813187	0.274725	0.186813	0.351648	3.0989	0.21978	0.241758	0.241758
	0.5	0.869048	0.309524	1.40476	0.357143	1.82143	0.214286	0.25	0.166667	0.638298	0.329787	0.319149	0.148936	0.244681	1.67021	0.212766	0.234043	0.170213
	0.413793	0.655172	0.137931	0.103448	0.068966	0.896552	0.068966	33.1034	0.275862	0.43299	0.505155	0.28866	0.216495	0.154639	1.42268	0.123711	0.257732	0.206186
	0.318182	0.954545	0.090909	0	0.545455	1.63636	0.318182	4.09091	0.136364	0.554348	0.326087	0.456522	0.271739	0.228261	2.41304	0.336957	0.271739	0.228261
	0.529412	0.470588	0.117647	0.529412	0.294118	0.882353	0.147059	4.47059	0.205882	0.709677	1.19355	0.096774	0.225806	0.451613	2.51613	0.129032	0.258065	0.064516
	0.672131	0.344262	0.065574	0.344262	0.508197	0.885246	0.196721	1.34426	0.098361	0.444444	0.298246	0.233918	0.187135	0.239766	1.34503	0.175439	0.222222	0.22807
	0.590909	0.295455	0.147727	0.159091	0.522727	2.36364	0.147727	3.44318	0.25	0.412214	0.687023	0.152672	0.21374	0.137405	1.55725	0.053435	0.152672	0.160305
	0.454545	0.227273	0.272727	0.045455	0.090909	0.136364	0.090909	0.136364	0.045455	0.484536	0.886598	0.226804	0.443299	0.113402	1.76289	0.515464	0.164948	0.051546
	0.277778	0.444444	0.055556	0.055556	0.083333	0.5	0.111111	0.083333	0	0.571429	1.40476	0.22619	0.333333	0.178571	1.92857	0.22619	0.190476	0.25
	0.317829	0.573643	0.170543	0.124031	0.116279	0.511628	0.705426	0.829457	0.046512	0.551282	1.19872	0.24359	0.487179	0.275641	2.46154	0.397436	0.884615	0.147436
	0.201613	0.612903	0.024194	0.120968	0.056452	0.516129	0.072581	0.104839	0.129032	0.645455	1.19091	0.236364	0.2	0.163636	2.9	0.236364	0.427273	0.127273
	0.385965	0.368421	0.184211	0.114035	0.078947	0.535088	0.078947	0.061404	0.140351	0.356322	0.327586	0.183908	0.091954	0.086207	1.5	0.091954	0.126437	0.068966
	0.56	0.46	0.4	0.36	0.24	1.3	0.22	0.34	0.24	0.777778	1.25926	0.185185	0.444444	0.148148	2.18519	0.037037	0.148148	1.03704
	0.444444	3.27778	0.388889	0.222222	0.111111	1.27778	0.111111	1.05556	0.166667	0.372549	0.901961	0.176471	0.117647	0.235294	1.72549	0.176471	0.137255	0.078431
	0.863636	0.954545	0.409091	0.545455	0.363636	2.81818	0.227273	1.09091	0.272727	0.5	0.465116	0.383721	0.383721	0.255814	2.25581	1.69767	0.255814	0.209302
	0.628319	0.40708	0.300885	0.309735	0.274336	1.27434	0.150442	0.911504	0.212389	0.40625	2.21875	0.28125	0.921875	0.359375	2.25	0.234375	0.15625	0.203125
	0.348315	0.370787	0.146067	0.264045	0.179775	0.724719	0.089888	3.53933	0.140449	0.689189	0.918919	0.256757	0.216216	0.162162	1.77027	0.22973	0.175676	0.162162
	0.75	0.5625	0.53125	0.5	0.34375	2.09375	0.203125	0.640625	0.390625	0.452381	0.488095	0.357143	0.202381	0.22619	1.63095	0.130952	0.309524	0.190476
	0.648148	0.5	0.259259	0.222222	0.333333	1.83333	0.12963	3.62963	0.185185	0.772059	0.985294	0.294118	0.301471	0.227941	1.99265	0.205882	0.389706	0.198529
	1.0099	1.13861	0.168317	0.405941	0.504951	1.31683	0.168317	0.60396	0.762376	0.48	0.26	0.34	0.2	0.14	1.58	0.34	0.5	0.1
	0.663934	1.13934	0.286885	0.590164	0.196721	0.942623	0.180328	0.737705	0.237705	0.363636	1.25	0.159091	0.181818	0.159091	1.5	0.795455	0.636364	0.147727
	0.256757	0.445946	0.297297	0.108108	0.081081	0.932432	0.027027	0.256757	0.27027	0.464789	1.3662	0.211268	0.464789	0.225352	3.16901	0.126761	0.169014	0.15493
	0.584416	1.37662	0.220779	0.324675	0.168831	1.31169	0.246753	8.44156	0.142857	0.415094	0.716981	0.358491	0.292453	0.198113	1.73585	0.216981	0.641509	0.150943
	1.14035	2.01754	0.333333	0.280702	0.263158	3	1.08772	1.49123	0.175439	0.344828	0.471264	0.091954	0.16092	0.08046	1.42529	0.114943	0.126437	0.091954
	0.4	0.981818	0.236364	0.272727	0.2	1.76364	0.545455	3.05455	0.181818	0.615385	0.480769	0.240385	0.230769	0.192308	1.27885	0.230769	0.346154	0.115385
	0.782895	1.19079	0.223684	0.769737	0.375	1.42763	0.144737	0.789474	0.105263	0.576	0.496	0.256	0.232	0.176	1.664	0.296	0.192	0.24
	0.447761	0.402985	0.522388	0.313433	0.38806	1.59701	0.134328	1.07463	0.537313	0.551724	0.472906	0.206897	0.157635	0.157635	2.16256	0.211823	0.172414	0.128079
	1.16667	0.653846	0.269231	0.397436	0.538462	2.44872	0.564103	0.807692	0.705128	0.504425	0.323009	0.331858	0.181416	0.168142	1.32301	0.216814	0.252212	0.212389
	0.508287	0.585635	0.337017	0.403315	0.243094	1.61878	0.226519	1.61878	0.226519	0.633803	0.323944	0.28169	0.366197	0.211268	2.29577	0.183099	0.15493	0.183099
	0.211538	0.5	0.211538	0.173077	0.269231	1.44231	0.365385	2.36538	0.230769	0.403727	0.453416	0.093168	0.341615	0.124224	1.35404	0.118012	0.161491	0.15528
	0.529412	0.764706	0.352941	0.588235	0.176471	1.47059	0.176471	7.29412	0.176471	0.353293	0.51497	0.155689	0.131737	0.113772	1.11976	0.101796	0.11976	0.137725
	0.350785	0.513089	0.136126	0.376963	0.162304	0.287958	0.115183	0.287958	0.198953	0.190476	0.333333	0.142857	0.142857	0.190476	0.920635	0.111111	0.142857	0.063492
	0.28	1.22	0.1	0.11	0.09	0.9	0.11	0.14	2.38	0.472727	0.372727	0.218182	0.254545	0.109091	1.60909	0.127273	0.281818	0.172727
	0.298343	0.850829	0.259668	0.149171	0.082873	0.60221	0.099448	0.110497	6.41436	0.486726	0.345133	0.221239	0.168142	0.20354	1.07965	0.539823	0.159292	0.123894
	0.248	0.744	0.232	0.136	0.104	0.576	0.064	0.232	1.488	0.964286	0.27381	0.22619	0.166667	0.130952	2.13095	0.190476	11.5238	0.392857
	0.333333	1.23333	0.15	0	0.166667	0.8	0.15	0.066667	3.95	0.536842	1.03158	0.189474	0.378947	0.126316	1.98947	0.157895	0.2	0.115789
	0.27619	1.53333	0.2	0.152381	0.142857	1.49524	0.257143	0.076191	1.72381	0.848485	0.5	0.181818	0.212121	0.166667	1.87879	0.106061	0.469697	0.136364
	0.333333	1.1	0.2	0.133333	0.1	0.5	0.166667	0.633333	0.533333	0.585366	0.414634	0.195122	0.146341	0.146341	2.09756	0.195122	0.219512	0.146341
	0.222222	0.981481	0.148148	0.185185	0.037037	0.574074	0.074074	0.074074	0.925926	0.462963	1.16667	0.074074	0.314815	0.111111	1.87037	0.018519	0.277778	0.111111
	0.265306	0.795918	0.081633	0.183673	0.102041	0.571429	0.081633	0.163265	0.55102	0.395833	0.8125	0.25	0.208333	0.166667	2.02083	0.125	0.166667	0.3125
	0.3125	0.3125	0.28125	0.0625	0.09375	0.59375	0.1875	0.09375	0.71875	0.485714	0.457143	0.142857	0.057143	0.171429	1.57143	0.228571	0.542857	0.085714
	0.573913	0.504348	0.286957	0.26087	0.165217	0.773913	0.2	0.173913	0.373913	0.381356	0.508475	0.152542	0.177966	0.161017	1.97458	0.101695	0.245763	0.144068
	0.280488	0.835366	0.109756	0.158537	0.146341	0.762195	0.097561	0.085366	1.15854	0.679487	0.730769	0.294872	0.282051	0.141026	8.47436	0.179487	1	0.153846
	0.322034	0.694915	0.169492	0.152542	0.152542	0.779661	0.101695	0.186441	1.27119	0.477941	0.566176	0.147059	0.191176	0.095588	1.03676	0.125	0.073529	0.095588
	0.326923	0.846154	0.121795	0.173077	0.089744	1.08974	0.352564	0.564103	0.442308	0.538462	0.410256	0.333333	0.25641	0.205128	1.15385	0.128205	0.205128	0.179487
	0.177778	0.888889	0.155556	0.2	0.066667	0.777778	0.2	0.866667	6.55556	0.465347	1.07921	0.405941	0.613861	0.207921	2.0198	0.287129	0.534653	0.247525
	0.352113	1.35211	0.28169	0.28169	0.197183	0.887324	0.112676	0.140845	0.619718	0.739726	1.06849	0.219178	0.219178	0.315068	2.87671	0.232877	0.90411	0.191781
	0.714286	0.857143	0.357143	0.071429	0.142857	0.357143	0.071429	0.142857	3.21429	0.345238	0.428571	0.178571	0.142857	0.238095	1.21429	0.214286	0.202381	0.142857
	0.316456	1.13924	0.202532	0.101266	0.126582	0.468354	0.101266	0.202532	2.58228	0.579439	0.373832	0.224299	0.130841	0.149533	0.672897	0.336449	0.084112	0.121495
	0.1	1.4	0.1	0.25	0.25	0.6	0.7	0.15	6.6	0.327273	1.2	0.218182	0.381818	0.054546	1.50909	0.2	0.327273	0.127273
	0.148936	0.361702	0.06383	0.106383	0.106383	0.617021	0.12766	0.106383	0.106383	0.357143	1.19048	0.190476	0.190476	0.214286	2.97619	0.095238	0.261905	0.166667
	0.30137	0.410959	0.178082	0.109589	0.082192	0.972603	0.123288	0.09589	0.150685	0.75	2.67391	0.304348	0.619565	0.119565	2.93478	0.380435	0.695652	0.119565
	0.296296	0.878307	0.328042	0.179894	0.10582	0.804233	0.439153	0.201058	0.751323	0.488889	0.311111	0.233333	0.211111	0.211111	1.76667	0.188889	0.455556	0.211111
	0.292453	1.15094	0.103774	0.292453	0.113208	0.603774	0.132075	0.066038	3.26415	0.51938	0.984496	0.364341	0.162791	0.170543	3.18605	0.511628	0.418605	0.186047
	0.367647	0.485294	0.198529	0.139706	0.154412	0.727941	0.095588	0.176471	0.492647	0.298507	1.16418	0.134328	0.298507	0.164179	1.47761	0.447761	0.238806	0.164179
	0.22973	0.648649	0.189189	0.135135	0.202703	0.743243	0.121622	0.135135	0.243243	0.488636	0.772727	0.147727	0.272727	0.079546	1.54545	0.965909	0.25	0.090909
	0.303797	0.468354	0.164557	0.113924	0.139241	1.31646	0.126582	0.101266	0.240506	0.657143	1.52857	0.314286	0.428571	0.071429	2.34286	0.257143	0.457143	0.171429
	0.388889	0.703704	0.222222	0.194444	0.12963	0.981481	0.212963	0.231481	0.231481	0.307692	1.15385	0.096154	0.134615	0.115385	1.67308	0.038462	0.153846	0.038462
	0.20398	0.522388	0.099503	0.099503	0.139303	0.706468	0.104478	0.074627	0.189055	0.567164	0.38806	0.164179	0.253731	0.238806	1.47761	0.119403	0.552239	0.298507
	0.336842	0.789474	0.305263	0.105263	0.094737	1.14737	0.136842	0.157895	0.336842	0.5	1.45652	0.304348	0.293478	0.054348	3.45652	0.119565	2.11957	0.152174
	0.259259	0.166667	0.388889	0.12963	0.055556	0.703704	0.453704	0.12963	0.064815	0.55	1.175	0.275	0.125	0.25	2.075	0.35	0.175	0.125
	0.313808	0.380753	0.167364	0.150628	0.104603	0.740586	0.121339	0.158996	0.100418	0.493333	1.00667	0.193333	0.153333	0.153333	1.98	0.22	0.153333	0.093333
	0.152381	0.514286	0.085714	0.057143	0.085714	0.495238	0.285714	0.066667	0.047619	0.46875	0.78125	0.25	0.5	0.40625	1.46875	0.25	0.25	0.3125
	0.246032	0.730159	0.18254	0.142857	0.095238	1.36508	0.706349	0.142857	0.095238	0.426471	1.01471	0.213235	0.183824	0.102941	1.375	0.132353	0.102941	1.43382
	0.276596	0.212766	0.085106	0.085106	0.085106	0.297872	0.170213	0.06383	0	0.53913	0.573913	0.356522	0.295652	0.234783	1.88696	0.2	0.365217	0.217391
	0.210526	0.903509	0.289474	0.078947	0.061404	0.701754	0.526316	0.070175	0.061404	0.588889	0.566667	0.433333	0.444444	0.166667	1.83333	0.166667	0.377778	0.255556
	0.418605	0.713178	0.224806	0.108527	0.100775	0.852713	0.736434	0.100775	0.077519	0.724138	1.62069	0.206897	0.448276	0.206897	1.55172	0.413793	0.241379	0.172414
	0.395161	1.00806	0.403226	0.096774	0.193548	0.879032	1.44355	0.120968	0.048387	0.420455	1.90909	0.284091	0.454545	0.227273	1.61364	0.272727	0.238636	0.090909
	0.688	0.56	0.552	0.192	0.096	0.96	1.112	0.056	0.056	0.609756	0.300813	0.235772	0.138211	0.186992	0.96748	0.154472	0.195122	0.138211
	0.258065	0.376344	0.88172	0.182796	0.129032	0.924731	0.537634	0.086022	0.096774	0.56875	0.53125	0.25	0.1875	0.23125	1.49375	0.225	0.15	0.1625
	0.36	0.68	0.16	0.44	0.28	0.64	0.12	0.48	0.04	0.648649	0.27027	0.189189	0.216216	0.162162	2.16216	0.27027	0.540541	0.27027
	0.172131	0.401639	0.098361	0.155738	0.065574	0.688525	0.04918	0.237705	0.196721	0.463768	1.55797	0.289855	0.318841	0.108696	1.63043	1.01449	0.181159	0.07971
	0.269504	0.368794	0.106383	0.085106	0.070922	0.58156	0.078014	0.12766	0.134752	0.642857	1.125	0.303571	0.410714	0.196429	3.91071	0.232143	0.535714	0.339286
	0.251656	0.688742	0.072848	0.13245	0.02649	0.602649	0.10596	0.112583	0.251656	0.731343	3.1194	0.552239	0.671642	0.253731	4	0.626866	0.462687	0.149254
	0.241935	0.274194	0.032258	0.064516	0.080645	0.612903	0.177419	0.16129	0.354839	0.411765	0.176471	0.235294	0.235294	0.27451	1.94118	0.137255	0.176471	0.235294
	0.170213	0.425532	0.074468	0.042553	0.085106	0.43617	0.06383	0.053192	0.138298	0.725	0.825	0.275	0.325	0.525	2.725	0.4	0.35	0.175
	0.162162	0.72973	0.027027	0.135135	0.189189	0.459459	0.054054	0.081081	0.054054	0.5	1.25926	0.166667	0.092593	0.12963	1.55556	0.203704	0.185185	0.166667
	0.236559	0.397849	0.172043	0.172043	0.139785	1.08602	0.150538	0.913979	0.139785	0.64	0.78	0.24	0.3	0.4	2.32	0.38	0.36	0.14
	0.1875	0.9375	0.3375	0.175	0.1	0.875	2.375	6.4375	0.2375	0.960526	3.10526	0.644737	0.5	0.25	2.98684	1.59211	0.276316	0.223684
	0.273973	0.849315	0.219178	0.136986	0.123288	0.657534	0.260274	0.972603	0.520548	0.628205	1.82051	0.294872	0.474359	0.153846	1.85897	0.346154	0.282051	0.24359
	0.302521	0.840336	0.470588	0.268908	0.134454	0.94958	1.13445	2.31092	1.71429	0.470588	1.47059	0.205882	0.176471	0.147059	2.5	0.382353	0.147059	0.176471
	0.391667	0.325	0.075	0.091667	0.058333	1.75	0.158333	0.108333	0.233333	1.0339	0.881356	0.338983	0.237288	0.338983	2.66102	0.169492	0.135593	0.237288
	0.227273	0.522727	0.079546	0.079546	0.056818	0.818182	0.056818	0.545455	0.045455	0.52	1.96	0.12	0.36	0.16	2.04	0.96	0.32	0.04
	0.272727	0.30303	0.515152	0.090909	0.151515	1.27273	0	0.151515	0.060606	0.809524	2.38095	0.357143	0.547619	0.095238	1.54762	2.47619	0.404762	0.190476
	0.230769	0.261538	0.123077	0.076923	0.169231	1.01538	0.107692	0.2	0.123077	0.329787	0.43617	0.191489	0.191489	0.159574	1.24468	0.117021	0.138298	0.117021
	0.327869	1.06011	0.213115	0.076503	0.087432	1.22951	0.256831	0.125683	0.076503	0.891566	0.86747	0.26506	0.361446	0.313253	1.6506	0.204819	0.180723	0.433735
	0.461538	0.480769	0.153846	0.461538	0.115385	1.38462	0.519231	0.115385	0.153846	0.458015	0.282443	0.198473	0.19084	0.145038	1.87786	0.198473	0.10687	0.343511
	0.347107	0.818182	0.206612	0.289256	0.157025	2.35537	0.157025	0.181818	0.14876	0.851351	0.837838	0.351351	0.22973	0.175676	2.04054	0.405405	0.310811	0.243243
	0.265625	0.796875	0.3125	0.125	0.125	1.3125	0.265625	0.109375	0.296875	0.714286	1.28571	0.298701	0.181818	0.194805	2.66234	0.350649	0.441558	0.142857
	0.25	1.225	0.3	0.175	0.175	0.95	0.3	0.175	0.1	0.808511	2.80851	0.361702	0.276596	0.106383	1.93617	0.319149	0.170213	0.191489
	0.222222	0.439614	0.130435	0.057971	0.149758	0.859903	0.21256	0.193237	0.043478	0.565217	1.71739	0.413043	0.326087	0.282609	1.30435	0.456522	0.23913	0.23913
	0.139241	0.759494	0.075949	0.139241	0.126582	0.822785	0.316456	0.139241	0.139241	0.475	0.8125	0.175	0.15	0.1875	2.025	0.2	2.3	0.15
	0.333333	0.555556	0.047619	0.142857	0.063492	0.920635	0.126984	0.095238	0.047619	0.669421	0.454545	0.363636	0.206612	0.181818	1.45455	0.214876	0.438017	0.157025
	0.22449	0.979592	0.204082	0.122449	0.020408	1.2449	0.204082	0.163265	0.204082	0.3	1.1	0.2	0.333333	0.133333	1.53333	0.333333	0.133333	0.066667
	0.16092	0.747126	0.137931	0.091954	0.068966	1.54023	0.149425	0.172414	0.011494	0.415094	1.09434	0.132075	0.09434	0.226415	1.18868	0.679245	0.207547	0.132075
	0.285714	0.591837	0.163265	0.040816	0.102041	0.918367	0.22449	0.163265	0.122449	0.710843	1.86747	0.228916	0.26506	0.120482	3.42169	0.240964	0.192771	0.240964
	0.297297	0.486486	0.108108	0.189189	0.081081	0.864865	0.081081	0.108108	0.081081	0.644444	0.822222	0.266667	0.355556	0.288889	1.66667	0.2	0.2	0.244444
	0.202703	0.472973	0.108108	0.094595	0.040541	0.689189	0.121622	0.5	0.040541	0.265823	2.59494	0.164557	0.113924	0.113924	0.873418	0.21519	0.379747	0.151899
	0.482759	0.827586	0.241379	0.206897	0.206897	1.41379	0.172414	1.10345	0.068966	0.695652	1.15942	0.318841	0.42029	0.144928	2.04348	0.188406	0.333333	0.188406
	0.558824	1.38235	0.323529	0.088235	0.235294	1.67647	0.647059	0.205882	0.029412	0.442857	0.542857	0.142857	0.2	0.085714	1.55714	0.271429	0.214286	0.085714
	0.222772	1.23267	0.113861	0.10396	0.089109	0.89604	0.113861	0.118812	0.128713	1	0.5	0.416667	0.375	0.458333	1.83333	0.25	0.333333	0.25
	0.301115	0.423792	0.245353	0.171004	0.111524	1.62825	0.174721	0.178439	0.074349	0.735537	1.52066	0.198347	0.173554	0.198347	1.81818	0.22314	0.272727	0.173554
	0.397163	0.375887	0.141844	0.106383	0.049645	1.24113	0.446809	0.191489	0.028369	0.472222	0.402778	0.055556	0.097222	0.138889	1.22222	0.083333	0.097222	0.027778
	0.306122	0.530612	0.326531	0.142857	0.081633	1.57143	0.061225	0.510204	0.102041	0.6	1	0.288889	0.444444	0.4	1.22222	0.177778	0.155556	0.088889
	0.367089	0.78481	0.291139	0.101266	0.063291	0.860759	0.759494	0.025317	0.075949	0.622222	0.311111	0.266667	0.266667	0.144444	1.74444	0.222222	0.3	0.122222
	0.236364	0.627273	0.227273	0.109091	0.1	1.28182	0.118182	0.118182	0.036364	0.88	1.56	0.36	0.36	0.08	3	0.28	0.08	0.12
	0.133333	0.866667	0.166667	0.2	0.1	1.13333	0.166667	0.066667	0.033333	0.458333	0.4375	0.0625	0.208333	0.1875	0.958333	0.166667	0.166667	0.083333
	0.352273	0.988636	0.210227	0.375	0.142045	1.77841	0.068182	0.681818	0.147727	0.304094	0.274854	0.128655	0.128655	0.05848	1.5614	0.111111	0.070175	0.064328
	0.580645	1.54839	0.290323	0.322581	0.096774	2.06452	0.096774	0.322581	0.129032	0.142857	0.357143	0.178571	0.142857	0.178571	1.5	0.178571	0.142857	0.071429
	0.423729	0.745763	0	0.152542	0.033898	1.0678	0.067797	0.101695	0.067797	0.573248	0.490446	0.242038	0.133758	0.178344	1.8535	0.152866	0.286624	0.191083
	0.420168	0.386555	0.302521	0.07563	0.084034	1.37815	0.546219	0.176471	0.487395	0.377358	0.830189	0.150943	0.226415	0.150943	1.64151	1.30189	0.132075	0.075472
	0.609195	0.908046	0.229885	0.183908	0.137931	1.62069	0.666667	0.137931	0.402299	0.758621	2.49425	0.229885	0.896552	0.275862	2.16092	0.16092	0.275862	0.16092
	0.299213	0.653543	0.165354	0.149606	0.086614	0.677165	0.212598	0.094488	0.094488	0.530612	0.408163	0.22449	0.22449	0.142857	1.44898	0.122449	0.244898	0.163265
	0.363636	0.409091	0.090909	0.363636	0.045455	1.27273	0.5	0.045455	0	0.342857	0.6	0.114286	0.228571	0.142857	1.94286	0.2	0.114286	0.2
	0.4	0.772727	0.318182	0.045455	0.163636	1.55455	0.845455	0.054546	0.081818	0.347305	0.347305	0.209581	0.341317	0.137725	1.4491	0.131737	0.131737	0.113772
	0.42623	0.639344	0.180328	0.098361	0.098361	1.32787	0.442623	0.295082	0.016393	0.655172	1.24138	0.327586	0.327586	0.327586	1.7069	1.17241	0.396552	0.172414
	0.2	0.514286	0.2	0.114286	0.085714	1.2	0.057143	0.228571	0.142857	0.581699	1.08497	0.320261	0.359477	0.196078	1.52288	0.555556	0.248366	0.228758
	0.359281	0.646707	0.101796	0.125749	0.08982	1.13772	0.101796	0.101796	0.08982	0.524752	0.356436	0.247525	0.237624	0.376238	1.40594	0.29703	0.207921	0.247525
	0.305556	0.990741	0.185185	0.453704	0.064815	0.777778	0.064815	0.055556	0.064815	0.474227	0.876289	0.185567	0.28866	0.113402	2.05155	0.206186	0.185567	0.14433
	0.738462	1.58462	0.307692	0.169231	0.123077	1.27692	0.676923	0.307692	0.076923	0.601399	0.587413	0.251748	0.216783	0.223776	2.09091	0.202797	0.167832	0.314685
	0.590909	0.765152	0.530303	0.113636	0.106061	0.795455	0.772727	0.151515	0.068182	0.5	0.528571	0.4	0.385714	0.385714	0.971429	0.271429	0.157143	0.242857
	0.4	0.56	0.04	0.32	0.08	1.2	0.2	0	0.04	0.659794	0.618557	0.185567	0.278351	0.237113	1.34021	0.28866	0.206186	0.226804
	0.146341	0.341463	0.073171	0.268293	0.146341	0.536585	0.097561	0.097561	0.073171	0.506977	0.637209	0.283721	0.344186	0.190698	1.60465	0.911628	0.297674	0.111628
	0.256098	0.719512	0.597561	0.048781	0.109756	1.30488	0.829268	0.170732	0.121951	0.568182	1.23864	0.284091	0.170455	0.272727	1.95455	0.318182	0.215909	0.136364
	0.485294	0.941176	0.25	0.102941	0.088235	1.08824	0.323529	0.088235	0.058824	0.609195	1.10345	0.252874	0.264368	0.252874	1.94253	0.218391	0.321839	0.149425
	0.434211	0.776316	0.157895	0.276316	0.184211	1.05263	0.131579	0.210526	0.197368	0.489583	0.770833	0.125	0.625	0.1875	2.26042	0.09375	0.135417	0.135417
	0.481481	0.592593	0.185185	0.074074	0.185185	0.518519	0.296296	0.296296	0.111111	0.333333	0.479167	0.135417	0.145833	0.072917	1.27083	0.09375	0.114583	0.072917
	0.259459	0.437838	0.135135	0.151351	0.054054	0.967568	0.124324	0.913514	0.064865	0.765152	0.628788	0.363636	0.174242	0.348485	1.7803	0.25	0.378788	0.219697
	0.404762	0.892857	0.190476	0.107143	0.071429	1.22619	0.345238	0.083333	0.130952	0.576087	1.91304	0.23913	0.228261	0.141304	2.11957	0.152174	0.119565	0.152174
	0.389535	0.302326	0.22093	0.116279	0.087209	1.52326	0.540698	0.139535	0.133721	0.449761	0.511962	0.110048	0.181818	0.129187	1.54067	0.138756	0.373206	0.15311
	0.333333	0.929293	0.323232	0.151515	0.181818	1.11111	0.252525	0.191919	0.131313	0.547945	0.465753	0.09589	0.136986	0.136986	1.27397	0.205479	0.219178	0.082192
	0.230769	0.615385	0.102564	0.102564	0.115385	1.23077	0.320513	0.141026	0.346154	0.902778	1.125	0.25	0.111111	0.291667	2.04167	0.152778	0.361111	0.097222
	0.326923	0.701923	0.221154	0.134615	0.076923	1.51923	0.211538	0.201923	0.096154	0.73494	0.240964	0.337349	0.192771	0.277108	1.60241	0.228916	0.373494	0.180723
	0.383333	0.35	0.2	0.066667	0.1	2.61667	0.133333	2.61667	0.566667	0.570093	0.523364	0.158879	0.271028	0.037383	1.5514	0.233645	0.140187	0.102804
	0.258065	0.763441	0.139785	0.16129	0.064516	1.26882	0.16129	0.139785	0.043011	0.5	0.388889	0.208333	0.152778	0.201389	1.25694	0.111111	0.166667	0.118056
	0.444444	1.69444	0.277778	0.222222	0.027778	0.75	0.027778	0.166667	0.055556	0.625954	0.343511	0.267176	0.206107	0.167939	2.05344	0.175573	0.282443	0.244275
	0.396825	0.777778	0.206349	0.047619	0.126984	1.93651	1.44444	0.396825	0.126984	0.657895	0.289474	0.25	0.236842	0.210526	1.09211	0.236842	0.342105	0.157895
	0.427027	0.978378	0.254054	0.102703	0.135135	1.58378	0.383784	0.097297	0.140541	0.823529	0.705882	0.352941	0.220588	0.205882	2.33824	0.338235	0.25	0.264706
	0.222222	1.01235	0.160494	0.17284	0.024691	1.69136	0.074074	1.06173	0.037037	0.558824	0.343137	0.196078	0.313726	0.245098	1.64706	0.245098	0.245098	0.127451
	0.391304	0.369565	0.108696	0.26087	0.086957	1.65217	0.065217	0.304348	0.108696	0.696203	0.189873	0.303797	0.316456	0.443038	1.32911	0.265823	0.240506	0.088608
	0.517699	0.486726	0.274336	0.123894	0.119469	1.69912	0.964602	0.119469	0.123894	0.418367	0.326531	0.316327	0.132653	0.183673	1.84694	0.153061	0.27551	0.153061
	0.25	0.291667	0.208333	0.25	0.041667	1.70833	0.041667	0.083333	0.125	0.6	0.422857	0.2	0.28	0.24	1.56	0.182857	0.097143	0.165714
	0.397059	0.544118	0.147059	0.191176	0.102941	1.11765	0.205882	1.25	0.058824	0.484076	0.318471	0.210191	0.171975	0.197452	2.82803	0.165605	0.267516	0.121019
	0.315315	0.810811	0.216216	0.171171	0.09009	1.24324	0.585586	0.351351	0.108108	0.8	1.11429	0.128571	0.242857	0.157143	1.87143	0.142857	0.085714	0.514286
	0.235294	0.313726	0.137255	0.117647	0.156863	1.56863	0.137255	0.078431	0.058824	0.427273	0.218182	0.245455	0.163636	0.209091	1.39091	0.127273	0.145455	0.154545
	0.265306	0.785714	0.173469	0.306122	0.102041	1.06122	0.132653	1.09184	0.05102	0.56962	0.987342	0.379747	0.620253	0.303797	1.77215	0.177215	0.392405	0.164557
	0.25	0.409091	0.238636	0.284091	0.136364	0.795455	0.193182	0.386364	0.136364	0.392638	0.717791	0.269939	0.349693	0.165644	1.10429	0.190184	10.0061	0.122699
	0.421053	0.684211	0.596491	0.736842	0.403509	1.49123	0.245614	1.4386	0.578947	0.5	0.725	0.25	0.1	0.1	1.25	0.15	0.625	0.3
	0.264368	0.298851	0.068966	0.149425	0.068966	0.528736	0.701149	0.045977	0.045977	0.565217	0.304348	0.217391	0.217391	0.217391	1.76087	0.173913	0.130435	0.26087
	0.307692	1.03846	0.384615	0.884615	0.384615	1.42308	0.230769	0.653846	0.307692	0.492958	0.929577	0.183099	0.056338	0.112676	1.57746	0.056338	0.211268	2.78873
	0.459459	0.324324	0.351351	0.189189	0.432432	1.43243	0.135135	0.432432	0.243243	0.423729	0.644068	0.322034	0.338983	0.186441	2.10169	0.169492	0.20339	0.322034
	0.508929	0.419643	0.357143	0.5625	0.428571	1.33929	0.169643	0.642857	0.25	0.307692	0.326923	0.25	0.153846	0.192308	1.44231	0.096154	0.173077	0.096154
	0.581395	1.34884	0.372093	0.348837	0.302326	1.51163	0.186047	0.488372	0.209302	0.728395	0.888889	0.160494	0.098765	0.098765	2.19753	0.148148	0.135802	0.135802
	0.4	0.788235	0.282353	0.364706	0.188235	1.35294	0.2	0.564706	0.211765	0.222222	0.292929	0.111111	0.131313	0.151515	1.0202	0.151515	0.141414	0.090909
	0.333333	0.27619	0.238095	0.361905	0.314286	1.31429	0.2	0.466667	0.171429	0.492063	0.68254	0.079365	0.126984	0.047619	1.57143	0.206349	0.269841	0.031746
	0.372881	0.367232	0.175141	0.299435	0.129944	0.728814	0.090396	0.435028	0.141243	0.5	1.125	0.1875	0.3125	0.4375	4.125	0.1875	0.1875	0.125
	0.525316	0.734177	0.227848	0.297468	0.14557	0.879747	0.139241	0.35443	0.221519	0.450893	0.580357	0.205357	0.308036	0.227679	2.80357	0.196429	0.21875	0.125
	0.604651	1.2093	0.488372	0.581395	0.27907	0.860465	0.186047	0.302326	0.348837	0.528455	0.715447	0.195122	0.487805	0.154472	2.03252	0.121951	0.658537	0.398374
	0.559322	1.13559	0.491525	0.313559	0.254237	1.02542	1.01695	0.29661	0.449153	0.448	1.664	0.208	0.2	0.176	1.464	0.208	0.128	0.128
	0.53271	1.03738	0.317757	0.560748	0.168224	1.06542	0.158879	0.663551	0.196262	0.622951	0.147541	0.409836	0.245902	0.213115	1.2623	0.131148	0.327869	0.229508
	0.352273	0.840909	0.176136	0.397727	0.119318	0.857955	0.198864	0.420455	0.227273	0.561798	0.674157	0.168539	0.235955	0.089888	2	0.101124	0.101124	3.65169
	0.539063	0.515625	0.390625	0.289063	0.148438	1.09375	0.3125	0.453125	0.625	0.324324	0.648649	0.324324	0.216216	0.108108	1.02703	1.05405	0.135135	0.081081
	0.425	2.45	0.325	0.275	0.175	1	0.075	0.65	0.075	0.258621	0.366379	0.181034	0.168103	0.159483	1.37069	0.103448	0.896552	0.107759
	0.367021	0.37766	0.228723	0.265957	0.255319	1.3883	0.164894	0.601064	0.25	0.290323	0.33871	0.177419	0.16129	0.193548	0.83871	0.241935	0.258065	0.112903
	0.402985	0.447761	0.320896	0.358209	0.358209	1.07463	0.179104	0.261194	0.246269	0.542553	0.414894	0.170213	0.180851	0.12766	1.58511	0.159574	0.265957	0.170213
	0.341463	0.512195	0.207317	0.219512	0.109756	0.609756	0.134146	5.5	0.195122	0.348837	0.593023	0.209302	0.081395	0.162791	1.5814	0.116279	0.127907	0.069767
	0.413793	0.103448	0.206897	0.310345	0.137931	1.2069	0.206897	0.241379	0.275862	0.415929	0.380531	0.123894	0.283186	0.159292	1.39823	0.141593	0.123894	0.097345
	0.342105	1.10526	0.105263	0.394737	0.184211	0.947368	0.131579	0.973684	0.184211	0.268908	0.966387	0.134454	0.109244	0.12605	1.42017	0.10084	0.084034	0.067227
	0.31746	0.460317	0.460317	0.365079	0.190476	1	0.190476	0.650794	0.285714	0.530435	1.09565	0.217391	0.4	0.113043	1.26087	0.086957	0.147826	0.130435
	0.284091	1.85227	0.295455	1.04545	0.170455	0.931818	0.136364	1.92045	0.215909	0.525	0.9625	0.175	0.6125	0.1125	1.65	0.125	0.125	0.125
	0.358974	0.897436	0.25641	0.076923	0.102564	0.589744	0.179487	0.282051	0.153846	0.337838	0.581081	0.054054	0.202703	0.027027	1.17568	0.027027	0.108108	0.054054
	0.535714	0.571429	0.303571	0.339286	0.107143	1.53571	0.232143	1.66071	1.51786	0.578947	0.526316	0.350877	0.192982	0.368421	1.75439	0.210526	0.473684	0.263158
	0.318919	0.448649	0.237838	0.145946	0.135135	0.794595	0.07027	0.654054	0.135135	0.772727	0.693182	0.181818	0.806818	0.261364	1.875	0.170455	0.261364	0.125
	0.559702	0.813433	0.268657	0.268657	0.119403	1.0597	0.134328	0.38806	0.19403	0.513661	0.84153	0.202186	0.213115	0.15847	2.02186	0.185792	0.147541	0.153005
	0.344828	0.534483	0.189655	0.482759	0.267241	1.00862	0.172414	0.87069	0.336207	0.392857	0.892857	0.142857	0.214286	0.214286	2	0.071429	0.214286	0.178571
	0.304348	1.17391	0.108696	0.652174	0.23913	0.913043	0.152174	0.673913	0.173913	0.5	1.66667	0.208333	0.291667	0.208333	2	0	0.333333	0.291667
	0.37234	1.53191	0.180851	0.617021	0.148936	0.93617	0.170213	5.37234	0.191489	0.44	0.608	0.248	0.2	0.104	2.192	0.136	0.2	0.104
	0.341772	0.518987	0.202532	0.335443	0.291139	0.93038	0.151899	0.246835	0.151899	0.460784	0.333333	0.176471	0.186275	0.147059	1.65686	0.196078	0.235294	0.22549
	0.351852	0.783951	0.209877	0.283951	0.166667	0.67284	0.123457	1.1358	0.166667	0.6125	0.875	0.175	0.3625	0.225	1.7875	0.125	0.2125	0.8875
	0.395349	0.837209	0.093023	0.139535	0.162791	0.906977	0.186047	0.162791	0.209302	0.470588	0.882353	0.164706	0.729412	0.2	1.94118	0.129412	0.129412	0.2
	0.507692	0.446154	0.246154	0.184615	0.2	0.476923	0.153846	0.692308	0.307692	0.522222	0.822222	0.166667	0.211111	0.144444	1.77778	0.222222	0.155556	0.144444
	0.447368	0.473684	0.269737	0.407895	0.203947	1.11842	0.144737	0.565789	0.197368	0.46	0.7	0.24	0.18	0.06	1.64	0.2	0.48	0.22
	0.326923	1.23077	0.230769	0.096154	0.096154	0.903846	0.230769	0.384615	0.173077	0.509615	0.817308	0.25	0.163462	0.182692	1.61538	0.221154	7.40385	0.115385
	0.4	0.355556	0.288889	0.377778	0.266667	1.08889	0.222222	0.333333	0.222222	0.707547	0.688679	0.160377	0.245283	0.160377	1.34906	0.169811	0.216981	0.122642
	0.47619	0.5	0.285714	0.392857	0.25	1.15476	0.166667	0.309524	0.214286	0.385135	0.918919	0.195946	1.54054	0.168919	1.25	0.216216	0.162162	0.108108
	0.285714	0.428571	0.142857	0.214286	0.214286	1	0.142857	0.857143	0.428571	0.884211	0.494737	0.210526	0.115789	0.168421	2.35789	0.326316	0.084211	2.16842
	0.254717	0.528302	0.160377	0.245283	0.254717	0.792453	0.150943	0.792453	0.179245	0.6	1.2	0.32	0.16	0.12	2.36	0.12	0.12	0.16
	0.344828	1.37931	0.310345	0.362069	0.103448	1.12069	0.12069	0.5	0.206897	0.72093	2.23256	0.186047	0.372093	0.116279	2.88372	1.04651	0.302326	0.139535
	0.362245	0.239796	0.311224	0.413265	0.204082	0.821429	0.142857	0.443878	0.260204	0.653846	1.53846	0.192308	0.25	0.134615	1.57692	0.269231	0.25	0.25
	0.438596	0.614035	0.403509	0.421053	0.245614	1.21053	0.157895	0.736842	0.245614	0.6	1.25	0.4125	0.0625	0.2125	1.2625	0.2375	0.225	0.2125
	0.364341	0.821705	0.302326	0.527132	0.162791	1.20155	0.193798	0.449612	0.232558	0.517857	0.544643	0.303571	0.303571	0.196429	1.5625	0.196429	0.1875	0.151786
	0.528239	0.631229	0.265781	0.488372	0.20598	1.04651	0.13289	3.12292	0.428571	0.462366	1	0.268817	0.387097	0.139785	1.2043	0.193548	0.139785	0.107527
	0.300885	0.681416	0.327434	0.477876	0.185841	0.876106	0.141593	0.619469	0.230089	0.323077	1.09231	0.146154	0.130769	0.084615	1.12308	0.569231	0.146154	0.092308
	0.9625	2.0125	0.475	1.4125	0.35	2.775	0.3	10.95	1.25	0.419753	0.419753	0.049383	0.098765	0.135802	1.2963	0.197531	0.098765	0.024691
	0.346591	2.21591	0.590909	0.255682	0.198864	1.33523	1.02841	2.75568	0.238636	0.392857	0.839286	0.285714	0.160714	0.25	1.48214	0.107143	0.517857	0.142857
	0.413793	0.310345	0.241379	0.172414	0.517241	0.793103	0.241379	0.827586	0.310345	0.516129	0.916129	0.277419	0.122581	0.16129	1.61935	0.193548	3.84516	0.167742
	0.396226	0.320755	0.264151	0.207547	0.396226	1.37736	0.056604	1.09434	0.773585	0.54023	0.666667	0.114943	0.183908	0.149425	1.1954	0.103448	0.08046	0.103448
	0.380282	0.394366	0.429577	0.274648	0.190141	1.19718	0.169014	12.5986	0.225352	0.775	0.9625	0.125	0.2125	0.225	1.225	0.2	0.3875	0.2
	0.39	1.05	0.2	0.71	0.42	1.4	0.16	0.8	0.27	0.507246	0.768116	0.318841	0.173913	0.246377	1.72464	0.304348	0.434783	0.188406
	0.559406	0.841584	0.5	0.381188	0.272277	1.22277	0.173267	0.539604	0.376238	0.471429	0.628571	0.157143	0.085714	0.128571	1.9	0.228571	0.2	0.142857
	0.654545	0.890909	0.345455	1.45455	0.363636	2.03636	0.127273	0.527273	0.272727	0.678571	3.7381	0.321429	0.357143	0.238095	1.75	1.2381	0.261905	0.142857
	0.608696	0.130435	0.130435	0.478261	0.086957	0.695652	0.043478	0.521739	0.217391	0.579545	1.28409	0.193182	0.238636	0.329545	1.98864	0.204545	0.170455	0.125
	0.539823	0.778761	0.380531	0.451327	0.247788	1.19469	0.168142	0.681416	0.168142	0.670886	1.08861	0.265823	0.189873	0.101266	1.82278	0.139241	0.278481	0.012658
	0.484848	1.39394	0.424242	0.515152	0.121212	1.30303	0.090909	0.545455	0.090909	0.56	0.48	0.34	0.18	0.44	1.04	0.22	0.24	0.18
	0.405797	0.42029	0.391304	0.275362	0.231884	0.623188	0.202899	1.73913	0.26087	0.75	0.357143	0.214286	0.214286	0.303571	2.41071	0.125	0.464286	0.214286
	0.376068	0.820513	0.452991	0.769231	0.213675	0.957265	0.205128	0.717949	0.307692	0.533981	0.38835	0.213592	0.194175	0.165049	1.39806	0.194175	0.242718	0.203883
	0.436364	0.836364	0.145455	0.345455	0.272727	0.727273	0.090909	0.581818	0.218182	0.558442	0.883117	0.116883	0.38961	0.194805	1.38961	0.103896	0.168831	0.142857
	0.26087	0.478261	0.282609	0.347826	0.23913	0.73913	0.086957	1.32609	0.152174	0.619403	0.373134	0.30597	0.208955	0.164179	1.68657	0.216418	0.238806	0.179104
	0.432584	1.24719	0.196629	0.713483	0.213483	1.24157	0.207865	0.505618	0.078652	0.703125	1.73438	0.34375	0.34375	0.125	1.85938	0.109375	0.21875	0.25
	0.489362	1.12766	0.255319	0.212766	0.212766	0.893617	0.340426	0.659574	0.170213	0.65625	0.59375	0.177083	0.34375	0.09375	1.52083	0.083333	0.072917	0.135417
	0.581395	0.162791	0.395349	0.418605	0.232558	1.02326	0.209302	1.11628	0.255814	0.595588	0.352941	0.345588	0.220588	0.308824	1.03676	0.257353	0.161765	0.205882
	0.415663	1.25301	0.349398	0.210843	0.246988	0.722892	0.518072	12.6807	0.162651	0.56338	0.957747	0.183099	0.366197	0.084507	1.22535	0.112676	0.197183	0.267606
	0.536364	0.409091	0.409091	0.354545	0.318182	1.09091	0.218182	0.754545	0.318182	0.581633	1.07143	0.183673	0.377551	0.22449	1.9898	0.255102	0.520408	0.295918
	0.484615	0.469231	0.230769	0.446154	0.176923	0.676923	0.076923	0.4	0.153846	0.432099	0.320988	0.308642	0.271605	0.358025	1.06173	0.135802	0.222222	0.148148
	0.298611	0.875	0.305556	0.368056	0.25	0.9375	0.222222	0.354167	0.236111	0.7	1.55556	0.5	0.311111	0.3	2.35556	0.688889	0.288889	0.144444
	0.285714	1.45714	0.228571	0.6	0.171429	1	0.142857	0.314286	0.285714	0.47619	0.619048	0.295238	0.257143	0.247619	1.67619	0.180952	0.161905	0.095238
	0.536364	0.718182	0.190909	0.218182	0.190909	1.03636	0.227273	0.6	0.263636	0.736842	0.568421	0.326316	0.231579	0.136842	1.86316	0.126316	3.45263	0.178947
	0.279762	0.327381	0.214286	0.14881	0.172619	0.839286	0.172619	0.482143	0.208333	0.565217	1.47826	0.391304	0.217391	0.043478	1.95652	1.13043	1.82609	0.086957
	0.255319	1.17021	0.404255	0.319149	0.212766	0.893617	0.12766	0.723404	0.212766	0.322034	1	0.118644	0.338983	0.254237	1.08475	0.779661	0.152542	0.067797
	0.378378	0.216216	0.216216	0.243243	0.108108	0.567568	0.081081	0.378378	0.189189	0.582759	1.02069	0.3	0.310345	0.313793	1.81379	0.793103	1.4	0.175862
	0.490566	0.735849	0.339623	0.471698	0.150943	1.54717	0.169811	6.77358	0.566038	0.526316	0.532895	0.342105	0.203947	0.243421	1.35526	0.243421	1.16447	0.177632
	0.291139	0.544304	0.202532	0.113924	0.088608	0.810127	0.126582	0.506329	0.177215	0.452555	0.489051	0.240876	0.116788	0.138686	1.35036	0.19708	0.138686	0.153285
	0.333333	0.915033	0.196078	0.30719	0.202614	0.568627	0.601307	0.588235	0.124183	0.483871	0.322581	0.172043	0.129032	0.129032	1.11828	0.16129	0.139785	0.064516
	0.428571	0.485714	0.342857	0.142857	0.285714	1.11429	0.085714	0.314286	0.4	0.586207	0.586207	0.37931	0.206897	0.206897	1.7931	0.103448	0.137931	0.103448
	0.505494	0.593407	0.340659	0.538462	0.373626	1.38462	0.142857	0.461538	0.252747	0.27451	0.137255	0.117647	0.117647	0.117647	1.09804	0.137255	0.27451	0.078431
	0.617647	0.764706	0.235294	0.411765	0.176471	1	0.264706	0.617647	0.117647	0.505155	0.381443	0.298969	0.237113	0.195876	1.81443	0.185567	0.216495	0.195876
	0.478102	0.427007	0.273723	0.394161	0.215328	0.675182	0.171533	0.339416	0.215328	0.723404	0.319149	0.212766	0.319149	0.276596	0.957447	0.297872	0.191489	0.085106
	0.461538	0.923077	0.461538	0.666667	0.25641	1.30769	0.179487	0.307692	0.25641	0.520833	0.375	0.395833	0.270833	0.270833	1.3125	0.125	0.25	0.125
	0.65625	0.671875	0.46875	0.40625	0.390625	1.29688	0.15625	0.9375	0.484375	0.679487	1.46154	0.320513	0.423077	0.397436	1.64103	1.26923	0.25641	0.128205
	0.473118	1.02151	0.290323	0.376344	0.215054	1.24731	0.150538	0.311828	0.258065	0.526316	0.929825	0.333333	0.526316	0.280702	1.59649	0.368421	0.122807	0.350877
	0.39759	0.349398	0.228916	0.26506	0.096386	0.795181	0.156627	0.53012	0.204819	0.673077	1.03846	0.201923	0.259615	0.221154	1.78846	0.115385	0.144231	0.125
	0.493333	1.34667	0.213333	1.09333	0.533333	1.38667	0.12	11.4533	0.226667	0.818182	0.818182	0.424242	1.06061	0.30303	1.66667	0.272727	0.060606	0.212121
	0.446602	1.42718	0.485437	1.00971	0.203883	1.18447	0.504854	3.04854	0.203883	0.333333	0.24	0.32	0.12	0.16	0.88	0.893333	0.186667	0.12
	0.518519	0.444444	0.148148	0.259259	0.148148	0.740741	0.185185	0.259259	0.259259	0.48	0.48	0.12	0.2	0.12	1.72	0.08	0.08	0.24
	0.448718	0.294872	0.410256	0.487179	0.205128	1	0.128205	0.5	0.333333	0.5	1.75	0.157895	0.289474	0.092105	1.48684	1.10526	0.078947	0.236842
	0.666667	1.33333	0.25641	1.15385	0.153846	1.53846	0.25641	0.692308	0.153846	0.4	0.6	0.433333	0.2	0.1	1.86667	0.266667	0.133333	0.033333
	0.376147	0.440367	0.357798	0.495413	0.192661	1.07339	0.330275	6.9633	0.321101	0.450704	0.352113	0.112676	0.098592	0.126761	1.23944	0.197183	0.084507	0.366197
	0.545455	2.5	0.477273	0.590909	0.227273	2.34091	1.27273	0.772727	0.386364	0.652174	0.347826	0.206522	0.315217	0.304348	1.59783	0.206522	0.206522	0.228261
	0.418182	1.47273	0.321212	0.424242	0.30303	0.854545	0.436364	0.69697	0.212121	0.553571	1.39286	0.232143	0.053571	0.160714	1.66071	0.142857	0.339286	0.142857
	0.554054	2.09459	0.351351	0.364865	0.202703	0.959459	1.04054	0.540541	0.189189	0.34	0.32	0.26	0.12	0.22	3.32	0.19	0.14	0.21
	0.392405	0.696203	0.341772	0.493671	0.164557	1.11392	0.139241	0.822785	0.101266	0.569767	0.476744	0.27907	0.546512	0.151163	2.01163	0.151163	0.27907	0.127907
	0.322581	0.903226	0.172043	0.129032	0.053763	0.924731	0.344086	0.430108	0.172043	0.423423	0.882883	0.162162	0.126126	0.189189	2	0.405405	0.189189	0.18018
	0.655172	0.982759	0.465517	0.603448	0.344828	1.44828	1	2.2931	1.12069	0.531915	0.361702	0.212766	0.308511	0.276596	1.48936	0.159574	0.191489	0.265957
	0.342657	0.573427	0.118881	0.251748	0.153846	0.811189	0.06993	1.0979	0.195804	0.484444	0.493333	0.253333	0.186667	0.16	1.28444	0.293333	0.168889	0.133333
	0.482353	1.32941	0.164706	0.352941	0.352941	0.717647	0.152941	0.341176	0.211765	0.895349	1.44186	0.267442	0.5	0.197674	2.10465	0.325581	0.267442	0.255814
	0.385714	1.54286	0.228571	0.557143	0.157143	0.857143	0.242857	1.72857	0.171429	0.54386	1.98246	0.315789	0.263158	0.210526	1.2807	1.05263	0.105263	0.263158
	0.258621	0.275862	0.155172	0.155172	0.189655	1.05172	0.172414	0.448276	0.224138	0.444444	0.363636	0.343434	0.161616	0.171717	1.36364	0.262626	0.141414	0.161616
	0.493671	2.4557	0.240506	0.455696	0.126582	0.936709	0.21519	0.468354	0.544304	0.190476	0.47619	0.154762	0.059524	0.130952	1.16667	0.059524	0.083333	0.142857
	0.515152	0.242424	0.272727	0.606061	0.151515	0.787879	0.151515	0.454545	0.121212	0.618056	0.527778	0.277778	0.194444	0.173611	1.61806	0.25	0.215278	0.173611
	0.285714	0.92517	0.231293	0.421769	0.244898	1.32653	0.231293	0.605442	0.251701	0.588235	0.411765	0.176471	0.117647	0.176471	0.705882	0.235294	0.058824	0.235294
	0.45	1.14444	0.344444	0.283333	0.194444	0.944444	0.411111	0.433333	0.216667	0.294118	0.191176	0.220588	0.058824	0.058824	1.20588	0.161765	0.102941	0.044118
	0.580645	0.430108	0.215054	0.354839	0.322581	1.03226	0.150538	1.2043	0.11828	0.701149	0.448276	0.298851	0.183908	0.195402	1.64368	0.183908	0.172414	0.298851
	0.454545	1.06494	0.454545	0.350649	0.233766	1.19481	0.155844	6.15584	0.155844	0.771084	0.277108	0.349398	0.253012	0.385542	1.72289	0.277108	0.108434	0.156627
	0.346939	0.693878	0.387755	0.306122	0.163265	1.10204	0.22449	0.55102	0.122449	0.422535	0.492958	0.169014	0.112676	0.253521	1.67606	0.183099	0.056338	0.15493
	0.345455	0.309091	0.272727	0.236364	0.2	0.963636	0.054546	1.67273	0.236364	0.626506	0.457831	0.457831	0.301205	0.192771	1.63855	0.216867	0.493976	0.168675
	0.509317	0.850932	0.242236	0.341615	0.204969	0.757764	0.118012	0.26087	0.192547	0.434483	0.682759	0.206897	0.082759	0.158621	2.71034	0.117241	0.124138	0.137931
	0.26455	0.878307	0.185185	0.137566	0.126984	0.68254	0.111111	1.96825	0.201058	0.5	0.63	0.25	0.2	0.25	1.76	0.21	0.17	0.19
	0.465753	0.958904	0.342466	0.219178	0.164384	0.780822	0.164384	1.24658	0.479452	0.373626	0.846154	0.252747	0.263736	0.076923	2.01099	0.164835	0.153846	0.054945
	0.478873	1.5493	0.309859	0.971831	0.408451	2.50704	0.422535	0.802817	0.323944	0.412162	0.655405	0.331081	0.175676	0.189189	2.13514	0.75	0.155405	0.128378
	0.636364	0.69697	0.287879	0.787879	0.166667	1.27273	0.106061	0.787879	0.19697	0.513514	0.790541	0.222973	0.094595	0.162162	2.40541	0.114865	0.114865	0.162162
	0.597701	1.06897	0.37931	0.298851	0.287356	1.10345	1.55172	0.62069	0.252874	0.71875	1.26563	0.4375	0.34375	0.265625	3.01563	0.15625	0.46875	0.421875
	0.478873	0.492958	0.352113	0.647887	0.183099	0.915493	0.183099	0.507042	0.225352	0.344828	0.344828	0.103448	0.034483	0.137931	0.724138	0.034483	0.206897	0.034483
	0.39	0.35	0.33	0.29	0.26	1.07	0.18	1.25	0.33	0.396825	0.460317	0.126984	0.079365	0.15873	1.26984	0.269841	0.126984	0.174603
	0.329268	0.731707	0.353659	0.292683	0.268293	0.951219	0.121951	17.3902	0.231707	0.626866	1.83582	0.298507	0.223881	0.179104	3	0.179104	0.343284	0.19403
	0.4375	0.46875	0.25	0.21875	0.25	1.59375	0.21875	2.40625	0.28125	0.473214	0.714286	0.205357	0.258929	0.151786	2.01786	0.160714	0.142857	0.107143
	0.56	5.32	0.32	0.24	0.24	1.2	0.16	0.96	0.36	0.407895	0.434211	0.263158	0.105263	0.118421	1.17105	0.184211	0.144737	0.131579
	0.27907	1.86047	0.162791	0.232558	0.27907	1.23256	0.930233	0.488372	0.27907	0.532468	0.480519	0.168831	0.207792	0.155844	1.49351	0.12987	0.168831	0.116883
	0.555556	0.888889	0.45679	0.432099	0.246914	1.45679	0.160494	0.679012	0.209877	0.627907	1.39535	0.162791	0.162791	0.27907	1.48837	0.139535	0.232558	0.046512
	0.589286	0.473214	0.214286	0.258929	0.196429	0.857143	0.205357	0.553571	0.196429	0.555556	0.587302	0.222222	0.174603	0.126984	0.952381	0.095238	0.095238	0.095238
	0.391753	0.865979	0.247423	0.237113	0.103093	0.773196	0.154639	0.773196	0.206186	0.631579	0.368421	0.157895	0.315789	0.578947	2.57895	0.157895	0.157895	0.157895
	0.4625	0.725	0.375	0.2875	0.275	1.025	1.325	0.3125	0.2	0.47561	0.719512	0.292683	0.146341	0.170732	1.21951	0.5	0.146341	0.109756
	0.666667	1.33333	0.083333	0.361111	0.25	1.36111	0.583333	0.444444	0.166667	0.561404	0.333333	0.27193	0.070175	0.175439	1.59649	0.175439	0.482456	0.192982
	0.36036	0.423423	0.144144	0.216216	0.216216	0.783784	0.09009	0.171171	0.045045	0.217391	1.3913	0.217391	0.521739	0.217391	1.21739	0.086957	0.26087	0.130435
	0.442308	0.365385	0.288462	0.355769	0.182692	1.08654	0.153846	3.34615	0.375	0.560976	0.256098	0.378049	0.304878	0.146341	1.56098	0.243902	0.170732	0.182927
	0.333333	1.4359	0.384615	0.25641	0.25641	0.769231	1.94872	1	0.205128	0.388889	0.333333	0.148148	0.12037	0.194444	1.0463	0.138889	0.240741	0.222222
	0.492063	1.63492	0.15873	0.301587	0.063492	0.619048	0.111111	0.412698	0.111111	0.408046	1.02299	0.247126	0.178161	0.189655	1.90805	0.149425	7.20115	0.172414
	0.43617	0.691489	0.202128	0.255319	0.212766	0.574468	0.06383	0.521277	0.212766	0.442308	0.442308	0.211538	0.076923	0.115385	1.67308	0.096154	0.5	0.173077
	0.518519	1.48148	0.462963	0.814815	0.314815	1.7037	0.074074	1.55556	0.277778	0.451613	0.16129	0.387097	0.225806	0.290323	2.16129	0.129032	0.225806	0.032258
	0.410256	0.42735	0.17094	0.213675	0.153846	0.521368	0.205128	0.709402	0.128205	0.587302	0.301587	0.126984	0.126984	0.333333	1.38095	0.095238	0.142857	0.253968
	0.431818	0.386364	0.159091	0.272727	0.159091	0.568182	0.121212	1.94697	0.234848	0.439394	0.454545	0.19697	0.136364	0.227273	2.42424	0.106061	0.242424	0.090909
	0.405286	1.02203	0.325991	0.418502	0.193833	0.929515	0.14978	4.65639	0.264317	0.598039	0.441176	0.22549	0.117647	0.127451	2.10784	0.264706	0.186275	0.117647
	0.296296	0.740741	0.62963	0.37037	0.333333	0.925926	0.148148	1.03704	0.407407	0.673267	0.950495	0.158416	0.227723	0.158416	1.67327	0.188119	0.108911	0.09901
	0.352332	0.378238	0.196891	0.264249	0.222798	0.699482	0.11399	15.1244	0.181347	0.350515	0.690722	0.082474	0.164948	0.103093	1.50515	0.134021	0.175258	0.103093
	0.338462	0.953846	0.384615	0.384615	0.184615	1.06154	0.584615	0.938462	0.184615	0.489796	0.612245	0.285714	0.153061	0.173469	2.19388	0.255102	0.22449	0.132653
	0.278481	1.3038	0.164557	0.253165	0.329114	0.772152	0.164557	0.708861	0.126582	0.466667	0.8	0.2	0.466667	0.066667	1.53333	0.4	0.466667	0.2
	0.46875	0.859375	0.242188	0.5	0.320313	0.882813	0.132813	0.632813	3.70313	0.488889	0.488889	0.2	0.133333	0.111111	1.55556	0.133333	0.311111	0.066667
	0.315789	0.614035	0.245614	0.491228	0.087719	0.789474	0.22807	0.701754	0.245614	0.64	0.8	0.28	0.24	0.4	2.12	0.12	0.04	0.08
	0.5	0.716667	0.35	0.8	0.216667	1.11667	0.208333	0.775	0.291667	0.443548	0.943548	0.120968	0.120968	0.169355	2.02419	0.201613	0.233871	0.153226
	0.583333	0.291667	0.166667	0.458333	0.291667	1.20833	0.166667	0.958333	0.291667	0.403315	0.469613	0.171271	0.176796	0.19337	1.48619	0.138122	0.154696	0.132597
	0.526316	1.05263	0.315789	0.298246	0.192982	0.526316	0.105263	4.61404	0.210526	0.3	0.6	0.05	0.05	0.2	0.55	0.3	0.15	0.15
	0.264706	0.607843	0.392157	0.460784	0.27451	0.823529	0.264706	1.0098	0.254902	0.503759	0.488722	0.218045	0.353383	0.142857	1.69925	0.120301	0.142857	0.172932
	0.503937	0.732283	0.322835	0.204724	0.19685	0.826772	0.23622	10.252	0.11811	0.300971	0.475728	0.067961	0.135922	0.07767	2.41748	0.184466	0.339806	0.165049
	0.262626	0.444444	0.20202	0.171717	0.131313	0.616162	0.434343	0.343434	0.10101	0.551515	0.963636	0.236364	0.339394	0.157576	1.41212	0.109091	0.175758	0.121212
	0.506329	0.481013	0.291139	0.506329	0.139241	1.07595	0.202532	0.898734	0.367089	0.373913	0.26087	0.252174	0.234783	0.226087	1.33043	0.2	0.113043	0.113043
	0.447368	0.263158	0.078947	0.157895	0.026316	0.973684	0.105263	0.368421	0.078947	0.405941	0.90099	0.19802	0.118812	0.108911	1.51485	0.118812	0.118812	0.059406
	0.238994	0.465409	0.132075	0.320755	0.113208	0.610063	0.100629	0.314465	0.188679	0.537037	0.925926	0.259259	0.203704	0.111111	1.42593	0.37037	0.111111	0.222222
	0.529412	0.470588	0.27451	0.196078	0.176471	0.960784	0.196078	0.509804	0.215686	0.37234	0.361702	0.180851	0.12766	0.117021	1.28723	0.106383	0.095745	0.180851
	0.333333	0.733333	0.533333	0.466667	0.333333	0.533333	0.333333	0.433333	0.5	0.464286	0.910714	0.267857	0.107143	0.232143	1.75	0.285714	0.321429	0.089286
	0.326087	1.02174	0.26087	0.195652	0.217391	0.586957	0.891304	0.586957	0.347826	0.528846	0.173077	0.105769	0.153846	0.105769	1.18269	0.105769	0.105769	0.134615
	0.21875	1.71875	0.3125	0.3125	0.125	0.65625	1.34375	1	0.1875	0.2875	0.725	0.1875	0.1875	0.0875	1.6875	0.1625	8.5875	0.15
	0.36	0.82	0.16	0.14	0.22	0.82	0.14	0.38	0.1	0.432432	0.378378	0.198198	0.081081	0.126126	1.37838	0.144144	1.06306	0.171171
	0.5	1.3125	0.375	0.4375	0.125	0.875	0.125	1.3125	0.5	0.622449	0.285714	0.336735	0.255102	0.132653	2.80612	0.153061	0.112245	0.183673
	0.529412	0.352941	0.205882	0.382353	0.205882	0.411765	0.117647	0.294118	0.470588	0.285714	1.21429	0.107143	0.339286	0.107143	1.71429	0.017857	0.321429	0.071429
	0.416667	1.44444	0.277778	0.083333	0.138889	0.472222	1.08333	0.444444	0.083333	0.328125	0.296875	0.15625	0.148438	0.125	0.835938	0.203125	0.140625	0.085938
	0.351351	0.702703	0.297297	0.405405	0.054054	0.567568	0.27027	0.621622	0.108108	0.553922	0.558824	0.196078	0.245098	0.186275	1.72059	0.117647	0.259804	0.142157
	0.372549	1.41176	0.294118	0.627451	0.078431	0.666667	0.137255	2.56863	0.117647	0.478723	0.202128	0.095745	0.148936	0.085106	1	0.212766	0.085106	0.085106
	0.454054	0.675676	0.227027	0.437838	0.145946	0.724324	0.302703	2.03784	0.410811	0.544304	0.607595	0.316456	0.177215	0.183544	1.82278	0.436709	0.170886	0.158228
	0.883721	0.697674	0.976744	0.348837	0.860465	1.60465	1.88372	0.837209	0.186047	0.485507	0.413043	0.318841	0.144928	0.268116	1.66667	0.195652	0.210145	0.224638
	0.615702	1.09917	0.309917	0.35124	0.285124	1.13636	0.768595	0.690083	0.392562	0.554217	0.518072	0.156627	0.156627	0.216867	0.951807	0.228916	0.385542	37.9759
	0.598361	0.54918	0.270492	0.508197	0.311475	0.860656	0.106557	1.86885	0.188525	0.399194	0.653226	0.173387	0.108871	0.169355	1.43145	0.197581	0.153226	0.068548
	0.380645	1.33548	0.36129	0.509677	0.309677	0.980645	0.232258	1.02581	0.258065	0.377778	0.288889	0.188889	0.188889	0.133333	1.42222	0.155556	0.233333	0.2
	0.587156	1.22018	0.477064	0.706422	0.256881	1.21101	0.633027	16.7615	0.522936	0.642202	0.788991	0.293578	0.311927	0.256881	1.70642	0.256881	0.211009	0.422018
	0.190476	1.30952	0.119048	0.238095	0.071429	0.619048	0.047619	0.690476	0.119048	0.376712	0.253425	0.294521	0.239726	0.123288	1.91096	0.150685	0.171233	0.116438
	0.488636	1	0.340909	0.272727	0.215909	0.852273	0.943182	1.92045	0.522727	0.421875	0.75	0.09375	0.078125	0.140625	1.84375	0.125	0.109375	0.046875
	0.431579	0.484211	0.231579	0.178947	0.273684	0.757895	0.147368	2.89474	1.05263	0.75	0.464286	0.107143	0.285714	0.035714	0.785714	0.214286	0.035714	0.107143
	0.376623	0.727273	0.25974	0.441558	0.272727	0.909091	0.090909	0.493506	0.467532	0.614458	1.63253	0.222892	0.355422	0.174699	1.44578	0.475904	0.204819	0.162651
	0.333333	0.766667	0.133333	0.333333	0.233333	0.766667	0.033333	0.433333	0.133333	0.677419	1.09677	0.16129	0.225806	0.193548	1.87097	0.193548	0.193548	0.129032
	0.424242	0.287879	0.136364	0.363636	0.166667	1.60606	0.121212	0.484848	0.212121	0.259615	0.413462	0.192308	0.134615	0.211538	1.49038	0.211538	0.105769	0.192308
	0.493927	0.392713	0.291498	0.396761	0.34413	0.906883	0.218623	0.62753	0.392713	0.522523	0.459459	0.18018	0.144144	0.171171	1.2973	0.162162	0.126126	0.108108
	0.460227	0.301136	0.306818	0.261364	0.232955	1.125	0.215909	1.23864	0.755682	0.293578	0.422018	0.155963	0.412844	0.082569	1.38532	0.100917	0.192661	0.091743
	0.666667	0.404762	0.404762	0.5	0.190476	1.21429	0.119048	1.57143	0.309524	0.512195	0.487805	0.280488	0.243902	0.158537	1.19512	0.195122	0.280488	0.219512
	0.326087	0.391304	0.217391	0.173913	0.152174	0.76087	0.5	0.434783	0.130435	0.652542	0.779661	0.194915	0.161017	0.20339	1.38136	0.211864	0.211864	0.144068
	0.509259	0.944444	0.222222	0.305556	0.212963	0.712963	0.231481	0.407407	0.203704	0.613861	1.26733	0.287129	0.376238	0.158416	2	0.118812	0.079208	0.118812
	0.325203	0.650406	0.097561	0.292683	0.203252	0.723577	0.105691	2.60976	0.170732	0.355556	0.544444	0.188889	0.311111	0.2	1.02222	0.177778	0.188889	0.144444
	0.46	0.56	0.24	0.24	0.16	1.3	0.48	0.94	0.2	0.904762	0.642857	0.214286	0.142857	0.190476	1.40476	0.190476	0.142857	0.166667
	0.369048	1.35714	0.202381	0.333333	0.119048	0.916667	0.107143	0.52381	0.154762	0.27907	0.953488	0.232558	0.116279	0.116279	0.465116	0.627907	0.069767	0.023256
	0.107143	0.678571	0.142857	0.5	0.107143	0.607143	0.035714	0.357143	0.214286	0.346667	0.4	0.12	0.106667	0.026667	1.38667	0.146667	0.36	0.053333
	0.512195	1.68293	0.341463	0.243902	0.121951	1.07317	0.512195	10.561	0.268293	0.392857	1.05952	0.119048	0.083333	0.130952	1.10714	0.142857	0.071429	0.166667
	0.414141	0.858586	0.30303	0.373737	0.181818	1.25253	0.151515	3.35354	0.232323	0.556818	1.07955	0.204545	0.852273	0.170455	2.26136	0.125	0.181818	0.204545
	0.305882	2.08235	0.211765	0.894118	0.317647	1.14118	0.152941	0.541176	0.176471	0.47541	1.68852	0.262295	0.114754	0.04918	1.01639	0.147541	0.04918	0.098361
	0.542373	1.37288	0.135593	0.271186	0.084746	0.745763	0.898305	0.474576	0.491525	0.435714	0.892857	0.221429	0.435714	0.142857	1.62143	0.171429	0.242857	0.221429
	0.423529	0.258824	0.105882	0.247059	0.105882	0.458824	0.105882	0.458824	0.164706	0.445545	1.44554	0.277228	0.079208	0.108911	2.30693	0.19802	0.108911	0.069307
	0.606061	0.636364	0.393939	0.151515	0.242424	0.848485	0.30303	1.15152	0.636364	0.407767	0.776699	0.135922	0.281553	0.145631	1.26214	0.174757	0.15534	0.174757
	0.394231	0.394231	0.153846	0.269231	0.192308	0.826923	0.115385	5.49038	0.182692	0.4375	0.21875	0.40625	0.375	0.3125	1.875	0.3125	0.28125	0.28125
	0.247525	0.475248	0.277228	0.247525	0.277228	0.742574	0.09901	0.514852	0.277228	0.648649	1.24324	0.216216	0.216216	0.189189	1.62162	0.108108	0.216216	0.135135
	0.434783	0.26087	0.271739	0.336957	0.336957	1.40217	0.445652	0.641304	0.336957	0.305556	0.527778	0.25	0.25	0.055556	1.47222	0.166667	0.194444	0.083333
	0.411765	0.815126	0.239496	0.386555	0.193277	0.97479	0.10084	0.668067	0.281513	0.666667	0.371795	0.320513	0.24359	0.24359	2.75641	0.166667	0.217949	0.346154
	0.5	1.79412	0.264706	0.352941	0.147059	1.47059	0.294118	0.705882	0.176471	0.685185	0.342593	0.342593	0.231481	0.194444	1.57407	0.101852	0.12037	0.111111
	0.573171	1.79268	0.512195	0.414634	0.390244	0.756098	0.182927	4.62195	0.439024	0.442623	2.18852	0.278689	0.311475	0.262295	1.12295	0.139344	0.204918	0.172131
	0.412698	0.690476	0.325397	0.246032	0.309524	1.09524	0.206349	0.896825	0.206349	0.495146	1.28155	0.126214	0.242718	0.165049	1.06796	0.116505	0.145631	0.087379
	0.392523	1.06542	0.46729	0.429907	0.233645	0.915888	0.252336	0.654206	0.336449	0.689655	2.13793	0.137931	1.72414	0.172414	2	0.068966	0.206897	0.275862
	0.475	0.6	0.325	0.3875	0.1125	0.875	0.1625	0.9625	0.1	0.558621	0.551724	0.165517	0.206897	0.075862	1.35862	0.972414	0.158621	0.158621
	0.333333	0.275641	0.262821	0.224359	0.192308	0.961538	0.128205	1.85897	0.205128	0.538462	0.769231	0.346154	0.307692	0.230769	1.42308	0.153846	0.576923	0.153846
	0.591398	1.15054	0.236559	0.376344	0.11828	0.956989	0.172043	0.580645	0.956989	0.454545	0.227273	0.454545	0.090909	0.181818	1.31818	0.090909	0.272727	1.04545
	0.347826	0.513043	0.33913	0.86087	0.295652	1.30435	0.765217	9.05217	0.330435	0.585106	0.468085	0.148936	0.085106	0.138298	1.73404	0.957447	0.382979	1.80851
	0.426829	0.780488	0.231707	0.670732	0.207317	1.29268	0.134146	6.40244	0.402439	0.654321	0.790123	0.567901	0.382716	0.382716	1.65432	0.123457	0.716049	0.469136
	0.576923	0.923077	0.5	0.615385	0.384615	0.846154	0.115385	2.96154	0.230769	0.574468	2.12766	0.553191	0.404255	0.12766	1.74468	0.319149	0.446809	1.19149
	0.461538	0.653846	0.076923	0.269231	0.230769	0.884615	0.230769	0.615385	0.192308	0.388889	0.444444	0.611111	0.222222	0.277778	1.94444	0.166667	0.055556	0.611111
	0.613636	0.454545	0.25	0.75	0.386364	0.75	0.272727	0.613636	0.363636	0.473988	0.410405	0.254335	0.127168	0.208092	1.2659	0.225434	5.0289	0.277457
	0.521739	1.01087	0.347826	0.73913	0.23913	0.76087	0.184783	1.42391	0.543478	0.455882	1.07353	0.25	0.588235	0.191176	0.882353	0.544118	1.32353	0.426471
	0.455446	0.257426	0.227723	0.366337	0.178218	1.05941	0.09901	0.623762	0.158416	0.459459	1.67568	0.72973	0.27027	0.162162	1.16216	3.97297	0.486486	0.216216
	0.405405	0.324324	0.405405	0.351351	0.351351	1.09459	0.216216	1.01351	0.972973	0.47549	0.784314	0.215686	0.078431	0.088235	0.691176	0.916667	3.58824	0.382353
	0.35	0.5	0.15	0.55	0.15	0.8	0.05	0.95	0.1	0.303797	1.05063	1.39241	0.126582	0.088608	1.91139	3	0.253165	0.075949
	0.375	1.025	0.2	0.45	0.2	1.25	0.125	0.125	0.1	0.506024	1.01205	0.180723	0.228916	0.168675	1.42169	0.156627	0.228916	0.506024
	0.358974	0.333333	0.346154	0.474359	0.384615	0.833333	0.217949	0.653846	0.346154	0.408537	0.548781	0.47561	0.115854	0.128049	1.53659	1.23171	0.140244	0.115854
	0.214286	0.071429	0.714286	0.071429	0.214286	0.857143	0	0.5	0.285714	0.505882	1.25882	0.129412	0.447059	0.176471	1.48235	0.117647	0.152941	0.2
	0.578947	0.684211	0.368421	0.263158	0.315789	0.894737	0.263158	0.789474	0.210526	0.451613	0.290323	0.303226	0.193548	0.129032	1.28387	0.212903	0.251613	0.6
	0.582418	0.593407	0.296703	0.263736	0.153846	0.736264	0.131868	0.791209	0.241758	0.458333	1.08333	0.239583	0.541667	0.125	1.32292	0.135417	0.135417	0.114583
	0.306931	0.306931	0.262376	0.257426	0.222772	0.727723	0.084158	6.32673	0.158416	0.604938	1.09877	0.197531	0.728395	0.197531	2.28395	0.123457	0.123457	0.246914
	0.603774	1.24528	0.226415	0.490566	0.188679	1.35849	0.132075	0.396226	0.264151	0.462687	0.626866	0.089552	0.358209	0.208955	1.07463	0.059702	0.134328	0.089552
	0.595745	0.37234	0.244681	0.414894	0.223404	1.37234	0.265957	3.32979	0.87234	0.456522	1.19565	0.130435	1.17391	0.152174	2.23913	0.130435	0.130435	0.26087
	0.285714	1.67143	0.185714	0.457143	0.157143	0.7	0.142857	6.18571	0.257143	0.517241	0.982759	0.327586	0.758621	0.189655	1.86207	0.189655	0.206897	0.448276
	0.454545	0.443182	0.261364	0.375	0.25	0.693182	0.125	1.56818	0.181818	0.452381	0.380952	0.166667	0.246032	0.087302	1.14286	0.84127	0.285714	0.087302
	0.511628	1.4186	0.186047	0.395349	0.209302	1.48837	0.209302	0.488372	0.232558	0.575342	1.75342	0.191781	0.575342	0.109589	1.45205	0.232877	0.506849	0.123288
	0.491525	1.66102	0.305085	0.915254	0.338983	1.42373	0.135593	1.89831	0.220339	0.610169	1.0678	0.525424	0.127119	0.101695	0.898305	1.29661	0.584746	0.177966
	0.263158	0.289474	0.236842	0.342105	0.131579	0.657895	0.105263	0.421053	0.315789	0.611765	1.43529	0.270588	0.6	0.105882	2.02353	0.129412	0.258824	0.152941
	0.6	0.8	0.169231	0.523077	0.246154	0.876923	0.184615	0.630769	0.092308	0.489796	0.469388	0.22449	0.265306	0.183673	1.7551	0.204082	0.183673	0.326531
	0.387097	2	0.16129	0.258065	0.193548	1.03226	0.032258	0.290323	0.16129	0.763158	0.578947	0.210526	0.25	0.157895	1.82895	0.276316	0.184211	0.315789
	0.380952	0.587302	0.222222	0.52381	0.190476	1.06349	0.079365	0.301587	0.15873	0.328571	1.01429	0.314286	0.171429	0.228571	1.14286	0.285714	0.214286	0.285714
	0.4	1	0.4	0.2	0.3	0.933333	0.333333	1.56667	0.533333	0.708861	0.873418	0.164557	0.455696	0.113924	1.98734	0.088608	0.303797	0.506329
	0.328244	1.30534	0.320611	0.740458	0.152672	1.25954	0.206107	0.89313	0.251908	0.230769	0.25641	0.205128	0.051282	0.051282	1.35897	0.205128	0.307692	0.153846
	0.571429	0.944444	0.230159	0.365079	0.166667	1.59524	0.126984	8.0873	0.166667	0.384615	0.5	0.166667	0.089744	0.064103	1.01282	0.166667	0.294872	0.115385
	0.513514	1.32432	0.324324	1	1	1.62162	0.324324	2.13514	0.189189	0.192308	0.519231	0.173077	0.192308	0.076923	0.884615	0.076923	0.115385	0.269231
	0.179487	0.692308	0.179487	0.307692	0.461538	1	0.179487	1.17949	0.153846	0.402439	1.17073	0.073171	0.609756	0.317073	1.93902	0.317073	0.231707	0.121951
	0.449275	0.746377	0.202899	0.478261	0.152174	1.02899	0.181159	0.724638	0.210145	0.325	1.025	0.275	0.1625	0.125	1.225	0.4625	0.325	0.15
	0.638889	0.972222	0.291667	0.361111	0.236111	1.06944	0.222222	0.708333	0.180556	0.35514	0.64486	0.205607	0.17757	0.065421	1.34579	0.158879	0.130841	0.327103
	0.404	0.984	0.272	0.436	0.232	1.004	0.148	0.656	0.296	0.473684	0.338346	0.203008	0.112782	0.24812	1.30075	0.135338	0.210526	0.203008
	0.454545	1.27273	0.068182	0.795455	0.113636	1.61364	0.090909	0.272727	0.272727	0.468354	0.64557	0.234177	0.164557	0.164557	0.791139	1.02532	0.170886	0.28481
	0.25	0.375	0.15	0.575	0.125	1.225	0.25	0.45	0.275	0.523077	2.64615	0.307692	0.369231	0.107692	1.41538	1.01538	0.338462	0.338462
	0.364583	0.489583	0.197917	0.302083	0.239583	0.583333	0.104167	0.916667	0.177083	0.503817	1.40458	0.366412	0.618321	0.221374	1.51908	0.198473	6.8855	0.381679
	0.426357	0.542636	0.341085	0.472868	0.271318	1.0155	0.155039	2.07752	0.364341	0.641026	1.96154	0.333333	0.179487	0.217949	0.987179	1.74359	0.230769	0.346154
	0.5	3.46875	0.3125	0.5625	0.40625	1.3125	0.28125	0.78125	0.34375	0.64486	0.682243	0.35514	0.308411	0.17757	1.75701	0.299065	0.271028	2.73832
	0.412214	0.740458	0.343511	0.229008	0.251908	1.00763	0.183206	0.496183	0.167939	0.567164	0.452736	0.248756	0.258706	0.159204	1.56219	0.159204	1.35821	0.368159
	0.466667	1	0.344444	0.411111	0.277778	0.855556	0.166667	0.977778	0.233333	0.442177	0.877551	0.163265	0.081633	0.102041	0.965986	0.693878	0.727891	13.0612
	0.345455	0.409091	0.245455	0.418182	0.163636	0.754545	0.118182	5.01818	0.945455	0.4	1.43333	0.144444	0.6	0.077778	0.844444	0.111111	0.177778	0.155556
	0.356436	1.25743	0.079208	0.326733	0.138614	1.07921	0.366337	0.544554	0.069307	0.373134	0.19403	0.074627	0.104478	0.104478	0.80597	0.164179	0.283582	0.328358
	0.361446	0.680723	0.277108	0.253012	0.240964	0.921687	0.379518	0.518072	0.246988	0.490566	0.754717	0.245283	0.245283	0.132075	1.54717	0.207547	0.188679	0.169811
	0.193548	0.483871	0.225806	0.451613	0.129032	0.548387	0.064516	0.548387	0.387097	0.520548	0.90411	0.287671	0.136986	0.136986	1.60274	0.383562	0.328767	3.27397
	0.386555	0.277311	0.277311	0.235294	0.201681	1.05042	0.134454	0.747899	0.226891	0.5	2.28571	0.214286	0.285714	0.214286	1.14286	0.214286	0.142857	0.285714
	0.449438	1.78652	0.247191	0.494382	0.325843	1.53933	0.213483	0.910112	0.539326	0.510204	2.14286	0.244898	0.489796	0.22449	1.97959	0.22449	0.22449	0.469388
	0.421053	0.385965	0.394737	0.359649	0.210526	1.07895	0.114035	1.88596	0.254386	0.371134	1.07216	0.247423	0.123711	0.061856	1.26804	0.14433	0.082474	0.041237
	0.355556	0.755556	0.266667	0.311111	0.4	1.13333	0.088889	1.24444	0.333333	0.55	1.00625	0.1625	0.15625	0.0875	1.725	0.1625	0.18125	0.1375
	0.342857	0.957143	0.314286	0.371429	0.085714	0.742857	0.857143	11.6286	0.171429	0.572519	1.16031	0.290076	0.129771	0.175573	1.19084	0.236641	0.229008	0.236641
	0.556452	1.1371	0.177419	0.475806	0.266129	0.935484	0.096774	0.709677	0.201613	0.508065	0.379032	0.475806	0.25	0.145161	1.93548	0.5	0.201613	0.104839
	0.278689	0.606557	0.098361	0.336066	0.180328	0.491803	0.106557	8.07377	0.196721	0.478261	0.847826	0.956522	0.23913	0.184783	1.84783	2.3587	0.173913	0.804348
	0.366667	0.216667	0.3	0.233333	0.2	0.883333	0.15	0.516667	0.25	0.644068	1.89831	0.254237	0.271186	0.305085	1.64407	1.66102	0.491525	0.186441
	0.28125	0.739583	0.302083	0.302083	0.197917	0.989583	0.1875	1.17708	0.3125	0.547445	0.547445	0.189781	0.124088	0.124088	1.10949	0.138686	0.70073	0.20438
[truncated: 2,694 more rows]

## Sheet: Figure 3H
	Cluster 1	Cluster 2	Cluster 3	Cluster 4	Cluster 5	Cluster 6	Cluster 7
[truncated: 4,207 more rows]

## Sheet: Figure 4A, B, Suppl S2
	H-Ki67	H-CD4	H-PDL1	H-PDL2	H-B7H3	H-B7H4	H-VISTA	H-B2M	H-IDO1	NH-Ki67	NH-CD4	NH-PDL1	NH-PDL2	NH-B7H3	NH-B7H4	NH-VISTA	NH-B2M	NH-IDO1
[truncated: 2,893 more rows]

[truncated: 10 more sheets: Figure 4D, Figure 5A, Figure 5C, Figure 6, 3H and Suppl 3, Figure 6 Combined Spatial, Figure 7A, Figure 7B, Figure 7C, Figure 7D, Suppl S4]
